# Supplementary material for: Synthetic, Computational, and Experimental Studies of a Class 3 Atropisomeric α‑Naphthyl Tropone
Source: J Org Chem. 2025 Aug 5;90(32):11501–9. doi: 10.1021/acs.joc.5c00992 (PMC12362610; doi:10.1021/acs.joc.5c00992)
Supplement: Supplementary file 3 [file jo5c00992_si_003.zip]

Archive with 614 entries (604 files):
- Agyemang_JOC_XYZ/
- __MACOSX/._Agyemang_JOC_XYZ
- Agyemang_JOC_XYZ/NICS_XYZ files/
- __MACOSX/Agyemang_JOC_XYZ/._NICS_XYZ files
- Agyemang_JOC_XYZ/(6a) Tropone-MeONpth_TS1_TS2_GS/
- __MACOSX/Agyemang_JOC_XYZ/._(6a) Tropone-MeONpth_TS1_TS2_GS
- Agyemang_JOC_XYZ/.DS_Store
- __MACOSX/Agyemang_JOC_XYZ/._.DS_Store
- Agyemang_JOC_XYZ/(8) Pyrone_TS1_TS2_GS/
- __MACOSX/Agyemang_JOC_XYZ/._(8) Pyrone_TS1_TS2_GS
- Agyemang_JOC_XYZ/(6b) Trop-MeNpth_TS1_TS2_GS/
- __MACOSX/Agyemang_JOC_XYZ/._(6b) Trop-MeNpth_TS1_TS2_GS
- Agyemang_JOC_XYZ/(6a) Tropone_MeONpth_RCS/
- __MACOSX/Agyemang_JOC_XYZ/._(6a) Tropone_MeONpth_RCS
- Agyemang_JOC_XYZ/(7) Tol_RCS/
- __MACOSX/Agyemang_JOC_XYZ/._(7) Tol_RCS
- Agyemang_JOC_XYZ/(7) Tol_TS1_TS2_GS/
- __MACOSX/Agyemang_JOC_XYZ/._(7) Tol_TS1_TS2_GS
- Agyemang_JOC_XYZ/(6b) Tropone-MeNPth_RCS/
- __MACOSX/Agyemang_JOC_XYZ/._(6b) Tropone-MeNPth_RCS
- Agyemang_JOC_XYZ/(8) Pyrone_RCS/
- __MACOSX/Agyemang_JOC_XYZ/._(8) Pyrone_RCS
- Agyemang_JOC_XYZ/NICS_XYZ files/(6a) Tropone_MeONpth_TS2_DuAtoms.xyz
- __MACOSX/Agyemang_JOC_XYZ/NICS_XYZ files/._(6a) Tropone_MeONpth_TS2_DuAtoms.xyz
- Agyemang_JOC_XYZ/NICS_XYZ files/(6a) Tropone_MeONpth_TS1_DuAtoms.xyz
- __MACOSX/Agyemang_JOC_XYZ/NICS_XYZ files/._(6a) Tropone_MeONpth_TS1_DuAtoms.xyz
- Agyemang_JOC_XYZ/NICS_XYZ files/(6a) Tropone_MeONpth_205_DuAtoms.xyz
- __MACOSX/Agyemang_JOC_XYZ/NICS_XYZ files/._(6a) Tropone_MeONpth_205_DuAtoms.xyz
- Agyemang_JOC_XYZ/NICS_XYZ files/(6a) Tropone_MeONpth_GS_DuAtoms.xyz
- __MACOSX/Agyemang_JOC_XYZ/NICS_XYZ files/._(6a) Tropone_MeONpth_GS_DuAtoms.xyz
- Agyemang_JOC_XYZ/(6a) Tropone-MeONpth_TS1_TS2_GS/Tropone-MeONphth_TS2.xyz
- __MACOSX/Agyemang_JOC_XYZ/(6a) Tropone-MeONpth_TS1_TS2_GS/._Tropone-MeONphth_TS2.xyz
- Agyemang_JOC_XYZ/(6a) Tropone-MeONpth_TS1_TS2_GS/Tropone-MeONphth_GS.xyz
- __MACOSX/Agyemang_JOC_XYZ/(6a) Tropone-MeONpth_TS1_TS2_GS/._Tropone-MeONphth_GS.xyz
- Agyemang_JOC_XYZ/(6a) Tropone-MeONpth_TS1_TS2_GS/Tropone-MeONphth_TS1.xyz
- __MACOSX/Agyemang_JOC_XYZ/(6a) Tropone-MeONpth_TS1_TS2_GS/._Tropone-MeONphth_TS1.xyz
- Agyemang_JOC_XYZ/(8) Pyrone_TS1_TS2_GS/Pyrone-MeONpth_GSPub.xyz
- __MACOSX/Agyemang_JOC_XYZ/(8) Pyrone_TS1_TS2_GS/._Pyrone-MeONpth_GSPub.xyz
- Agyemang_JOC_XYZ/(8) Pyrone_TS1_TS2_GS/Pyrone-MeONpth__185__TS1.xyz
- __MACOSX/Agyemang_JOC_XYZ/(8) Pyrone_TS1_TS2_GS/._Pyrone-MeONpth__185__TS1.xyz
- Agyemang_JOC_XYZ/(8) Pyrone_TS1_TS2_GS/99thTSsearchStructure_Pyrone_MeONPth.xyz
- __MACOSX/Agyemang_JOC_XYZ/(8) Pyrone_TS1_TS2_GS/._99thTSsearchStructure_Pyrone_MeONPth.xyz
- Agyemang_JOC_XYZ/(6b) Trop-MeNpth_TS1_TS2_GS/Tropone-MeNphth_GS_Pub.xyz
- __MACOSX/Agyemang_JOC_XYZ/(6b) Trop-MeNpth_TS1_TS2_GS/._Tropone-MeNphth_GS_Pub.xyz
- Agyemang_JOC_XYZ/(6b) Trop-MeNpth_TS1_TS2_GS/Tropone-MeNphth_TS2.xyz
- __MACOSX/Agyemang_JOC_XYZ/(6b) Trop-MeNpth_TS1_TS2_GS/._Tropone-MeNphth_TS2.xyz
- Agyemang_JOC_XYZ/(6b) Trop-MeNpth_TS1_TS2_GS/Tropone-MeNphth_TS1.xyz
- __MACOSX/Agyemang_JOC_XYZ/(6b) Trop-MeNpth_TS1_TS2_GS/._Tropone-MeNphth_TS1.xyz
- Agyemang_JOC_XYZ/(6a) Tropone_MeONpth_RCS/Tropone-MeONphth__405_.xyz
- __MACOSX/Agyemang_JOC_XYZ/(6a) Tropone_MeONpth_RCS/._Tropone-MeONphth__405_.xyz
- Agyemang_JOC_XYZ/(6a) Tropone_MeONpth_RCS/Tropone-MeONphth__110_.xyz
- __MACOSX/Agyemang_JOC_XYZ/(6a) Tropone_MeONpth_RCS/._Tropone-MeONphth__110_.xyz
- Agyemang_JOC_XYZ/(6a) Tropone_MeONpth_RCS/Tropone-MeONphth__385_.xyz
- __MACOSX/Agyemang_JOC_XYZ/(6a) Tropone_MeONpth_RCS/._Tropone-MeONphth__385_.xyz
- Agyemang_JOC_XYZ/(6a) Tropone_MeONpth_RCS/Tropone-MeONphth__350_.xyz
- __MACOSX/Agyemang_JOC_XYZ/(6a) Tropone_MeONpth_RCS/._Tropone-MeONphth__350_.xyz
- Agyemang_JOC_XYZ/(6a) Tropone_MeONpth_RCS/Tropone-MeONphth__215_.xyz
- __MACOSX/Agyemang_JOC_XYZ/(6a) Tropone_MeONpth_RCS/._Tropone-MeONphth__215_.xyz
- Agyemang_JOC_XYZ/(6a) Tropone_MeONpth_RCS/Tropone-MeONphth__235_.xyz
- __MACOSX/Agyemang_JOC_XYZ/(6a) Tropone_MeONpth_RCS/._Tropone-MeONphth__235_.xyz
- Agyemang_JOC_XYZ/(6a) Tropone_MeONpth_RCS/Tropone-MeONphth__370_.xyz
- __MACOSX/Agyemang_JOC_XYZ/(6a) Tropone_MeONpth_RCS/._Tropone-MeONphth__370_.xyz
- Agyemang_JOC_XYZ/(6a) Tropone_MeONpth_RCS/Tropone-MeONphth__130_.xyz
- __MACOSX/Agyemang_JOC_XYZ/(6a) Tropone_MeONpth_RCS/._Tropone-MeONphth__130_.xyz
- Agyemang_JOC_XYZ/(6a) Tropone_MeONpth_RCS/Tropone-MeONphth__170_.xyz
- __MACOSX/Agyemang_JOC_XYZ/(6a) Tropone_MeONpth_RCS/._Tropone-MeONphth__170_.xyz
- Agyemang_JOC_XYZ/(6a) Tropone_MeONpth_RCS/Tropone-MeONphth__275_.xyz
- __MACOSX/Agyemang_JOC_XYZ/(6a) Tropone_MeONpth_RCS/._Tropone-MeONphth__275_.xyz
- Agyemang_JOC_XYZ/(6a) Tropone_MeONpth_RCS/Tropone-MeONphth__330_.xyz
- __MACOSX/Agyemang_JOC_XYZ/(6a) Tropone_MeONpth_RCS/._Tropone-MeONphth__330_.xyz
- Agyemang_JOC_XYZ/(6a) Tropone_MeONpth_RCS/Tropone-MeONphth__185_.xyz
- __MACOSX/Agyemang_JOC_XYZ/(6a) Tropone_MeONpth_RCS/._Tropone-MeONphth__185_.xyz
- Agyemang_JOC_XYZ/(6a) Tropone_MeONpth_RCS/Tropone-MeONphth__80_.xyz
- __MACOSX/Agyemang_JOC_XYZ/(6a) Tropone_MeONpth_RCS/._Tropone-MeONphth__80_.xyz
- Agyemang_JOC_XYZ/(6a) Tropone_MeONpth_RCS/Tropone-MeONphth__310_.xyz
- __MACOSX/Agyemang_JOC_XYZ/(6a) Tropone_MeONpth_RCS/._Tropone-MeONphth__310_.xyz
- Agyemang_JOC_XYZ/(6a) Tropone_MeONpth_RCS/Tropone-MeONphth__255_.xyz
- __MACOSX/Agyemang_JOC_XYZ/(6a) Tropone_MeONpth_RCS/._Tropone-MeONphth__255_.xyz
- Agyemang_JOC_XYZ/(6a) Tropone_MeONpth_RCS/Tropone-MeONphth__150_.xyz
- __MACOSX/Agyemang_JOC_XYZ/(6a) Tropone_MeONpth_RCS/._Tropone-MeONphth__150_.xyz
- Agyemang_JOC_XYZ/(6a) Tropone_MeONpth_RCS/Tropone-MeONphth__280_.xyz
- __MACOSX/Agyemang_JOC_XYZ/(6a) Tropone_MeONpth_RCS/._Tropone-MeONphth__280_.xyz
- Agyemang_JOC_XYZ/(6a) Tropone_MeONpth_RCS/Tropone-MeONphth__225_.xyz
- __MACOSX/Agyemang_JOC_XYZ/(6a) Tropone_MeONpth_RCS/._Tropone-MeONphth__225_.xyz
- Agyemang_JOC_XYZ/(6a) Tropone_MeONpth_RCS/Tropone-MeONphth__360_.xyz
- __MACOSX/Agyemang_JOC_XYZ/(6a) Tropone_MeONpth_RCS/._Tropone-MeONphth__360_.xyz
- Agyemang_JOC_XYZ/(6a) Tropone_MeONpth_RCS/Tropone-MeONphth__120_.xyz
- __MACOSX/Agyemang_JOC_XYZ/(6a) Tropone_MeONpth_RCS/._Tropone-MeONphth__120_.xyz
- Agyemang_JOC_XYZ/(6a) Tropone_MeONpth_RCS/Tropone-MeONphth__395_.xyz
- __MACOSX/Agyemang_JOC_XYZ/(6a) Tropone_MeONpth_RCS/._Tropone-MeONphth__395_.xyz
- Agyemang_JOC_XYZ/(6a) Tropone_MeONpth_RCS/Tropone-MeONphth__415_.xyz
- __MACOSX/Agyemang_JOC_XYZ/(6a) Tropone_MeONpth_RCS/._Tropone-MeONphth__415_.xyz
- Agyemang_JOC_XYZ/(6a) Tropone_MeONpth_RCS/Tropone-MeONphth__100_.xyz
- __MACOSX/Agyemang_JOC_XYZ/(6a) Tropone_MeONpth_RCS/._Tropone-MeONphth__100_.xyz
- Agyemang_JOC_XYZ/(6a) Tropone_MeONpth_RCS/Tropone-MeONphth__340_.xyz
- __MACOSX/Agyemang_JOC_XYZ/(6a) Tropone_MeONpth_RCS/._Tropone-MeONphth__340_.xyz
- Agyemang_JOC_XYZ/(6a) Tropone_MeONpth_RCS/Tropone-MeONphth__205_.xyz
- __MACOSX/Agyemang_JOC_XYZ/(6a) Tropone_MeONpth_RCS/._Tropone-MeONphth__205_.xyz
- Agyemang_JOC_XYZ/(6a) Tropone_MeONpth_RCS/Tropone-MeONphth__300_.xyz
- __MACOSX/Agyemang_JOC_XYZ/(6a) Tropone_MeONpth_RCS/._Tropone-MeONphth__300_.xyz
- Agyemang_JOC_XYZ/(6a) Tropone_MeONpth_RCS/Tropone-MeONphth__245_.xyz
- __MACOSX/Agyemang_JOC_XYZ/(6a) Tropone_MeONpth_RCS/._Tropone-MeONphth__245_.xyz
- Agyemang_JOC_XYZ/(6a) Tropone_MeONpth_RCS/Tropone-MeONphth__90_.xyz
- __MACOSX/Agyemang_JOC_XYZ/(6a) Tropone_MeONpth_RCS/._Tropone-MeONphth__90_.xyz
- Agyemang_JOC_XYZ/(6a) Tropone_MeONpth_RCS/Tropone-MeONphth__195_.xyz
- __MACOSX/Agyemang_JOC_XYZ/(6a) Tropone_MeONpth_RCS/._Tropone-MeONphth__195_.xyz
- Agyemang_JOC_XYZ/(6a) Tropone_MeONpth_RCS/Tropone-MeONphth__290_.xyz
- __MACOSX/Agyemang_JOC_XYZ/(6a) Tropone_MeONpth_RCS/._Tropone-MeONphth__290_.xyz
- Agyemang_JOC_XYZ/(6a) Tropone_MeONpth_RCS/Tropone-MeONphth__140_.xyz
- __MACOSX/Agyemang_JOC_XYZ/(6a) Tropone_MeONpth_RCS/._Tropone-MeONphth__140_.xyz
- Agyemang_JOC_XYZ/(6a) Tropone_MeONpth_RCS/Tropone-MeONphth__160_.xyz
- __MACOSX/Agyemang_JOC_XYZ/(6a) Tropone_MeONpth_RCS/._Tropone-MeONphth__160_.xyz
- Agyemang_JOC_XYZ/(6a) Tropone_MeONpth_RCS/Tropone-MeONphth__265_.xyz
- __MACOSX/Agyemang_JOC_XYZ/(6a) Tropone_MeONpth_RCS/._Tropone-MeONphth__265_.xyz
- Agyemang_JOC_XYZ/(6a) Tropone_MeONpth_RCS/Tropone-MeONphth__320_.xyz
- __MACOSX/Agyemang_JOC_XYZ/(6a) Tropone_MeONpth_RCS/._Tropone-MeONphth__320_.xyz
- Agyemang_JOC_XYZ/(6a) Tropone_MeONpth_RCS/Tropone-MeONphth__175_.xyz
- __MACOSX/Agyemang_JOC_XYZ/(6a) Tropone_MeONpth_RCS/._Tropone-MeONphth__175_.xyz
- Agyemang_JOC_XYZ/(6a) Tropone_MeONpth_RCS/Tropone-MeONphth__335_.xyz
- __MACOSX/Agyemang_JOC_XYZ/(6a) Tropone_MeONpth_RCS/._Tropone-MeONphth__335_.xyz
- Agyemang_JOC_XYZ/(6a) Tropone_MeONpth_RCS/Tropone-MeONphth__270_.xyz
- __MACOSX/Agyemang_JOC_XYZ/(6a) Tropone_MeONpth_RCS/._Tropone-MeONphth__270_.xyz
- Agyemang_JOC_XYZ/(6a) Tropone_MeONpth_RCS/Tropone-MeONphth__180_.xyz
- __MACOSX/Agyemang_JOC_XYZ/(6a) Tropone_MeONpth_RCS/._Tropone-MeONphth__180_.xyz
- Agyemang_JOC_XYZ/(6a) Tropone_MeONpth_RCS/Tropone-MeONphth__85_.xyz
- __MACOSX/Agyemang_JOC_XYZ/(6a) Tropone_MeONpth_RCS/._Tropone-MeONphth__85_.xyz
- Agyemang_JOC_XYZ/(6a) Tropone_MeONpth_RCS/Tropone-MeONphth__250_.xyz
- __MACOSX/Agyemang_JOC_XYZ/(6a) Tropone_MeONpth_RCS/._Tropone-MeONphth__250_.xyz
- Agyemang_JOC_XYZ/(6a) Tropone_MeONpth_RCS/Tropone-MeONphth__315_.xyz
- __MACOSX/Agyemang_JOC_XYZ/(6a) Tropone_MeONpth_RCS/._Tropone-MeONphth__315_.xyz
- Agyemang_JOC_XYZ/(6a) Tropone_MeONpth_RCS/Tropone-MeONphth__155_.xyz
- __MACOSX/Agyemang_JOC_XYZ/(6a) Tropone_MeONpth_RCS/._Tropone-MeONphth__155_.xyz
- Agyemang_JOC_XYZ/(6a) Tropone_MeONpth_RCS/Tropone-MeONphth__285_.xyz
- __MACOSX/Agyemang_JOC_XYZ/(6a) Tropone_MeONpth_RCS/._Tropone-MeONphth__285_.xyz
- Agyemang_JOC_XYZ/(6a) Tropone_MeONpth_RCS/Tropone-MeONphth__115_.xyz
- __MACOSX/Agyemang_JOC_XYZ/(6a) Tropone_MeONpth_RCS/._Tropone-MeONphth__115_.xyz
- Agyemang_JOC_XYZ/(6a) Tropone_MeONpth_RCS/Tropone-MeONphth__400_.xyz
- __MACOSX/Agyemang_JOC_XYZ/(6a) Tropone_MeONpth_RCS/._Tropone-MeONphth__400_.xyz
- Agyemang_JOC_XYZ/(6a) Tropone_MeONpth_RCS/Tropone-MeONphth__380_.xyz
- __MACOSX/Agyemang_JOC_XYZ/(6a) Tropone_MeONpth_RCS/._Tropone-MeONphth__380_.xyz
- Agyemang_JOC_XYZ/(6a) Tropone_MeONpth_RCS/Tropone-MeONphth__210_.xyz
- __MACOSX/Agyemang_JOC_XYZ/(6a) Tropone_MeONpth_RCS/._Tropone-MeONphth__210_.xyz
- Agyemang_JOC_XYZ/(6a) Tropone_MeONpth_RCS/Tropone-MeONphth__355_.xyz
- __MACOSX/Agyemang_JOC_XYZ/(6a) Tropone_MeONpth_RCS/._Tropone-MeONphth__355_.xyz
- Agyemang_JOC_XYZ/(6a) Tropone_MeONpth_RCS/Tropone-MeONphth__375_.xyz
- __MACOSX/Agyemang_JOC_XYZ/(6a) Tropone_MeONpth_RCS/._Tropone-MeONphth__375_.xyz
- Agyemang_JOC_XYZ/(6a) Tropone_MeONpth_RCS/Tropone-MeONphth__230_.xyz
- __MACOSX/Agyemang_JOC_XYZ/(6a) Tropone_MeONpth_RCS/._Tropone-MeONphth__230_.xyz
- Agyemang_JOC_XYZ/(6a) Tropone_MeONpth_RCS/Tropone-MeONphth__420_.xyz
- __MACOSX/Agyemang_JOC_XYZ/(6a) Tropone_MeONpth_RCS/._Tropone-MeONphth__420_.xyz
- Agyemang_JOC_XYZ/(6a) Tropone_MeONpth_RCS/Tropone-MeONphth__135_.xyz
- __MACOSX/Agyemang_JOC_XYZ/(6a) Tropone_MeONpth_RCS/._Tropone-MeONphth__135_.xyz
- Agyemang_JOC_XYZ/(6a) Tropone_MeONpth_RCS/Tropone-MeONphth__240_.xyz
- __MACOSX/Agyemang_JOC_XYZ/(6a) Tropone_MeONpth_RCS/._Tropone-MeONphth__240_.xyz
- Agyemang_JOC_XYZ/(6a) Tropone_MeONpth_RCS/Tropone-MeONphth__305_.xyz
- __MACOSX/Agyemang_JOC_XYZ/(6a) Tropone_MeONpth_RCS/._Tropone-MeONphth__305_.xyz
- Agyemang_JOC_XYZ/(6a) Tropone_MeONpth_RCS/Tropone-MeONphth__95_.xyz
- __MACOSX/Agyemang_JOC_XYZ/(6a) Tropone_MeONpth_RCS/._Tropone-MeONphth__95_.xyz
- Agyemang_JOC_XYZ/(6a) Tropone_MeONpth_RCS/Tropone-MeONphth__190_.xyz
- __MACOSX/Agyemang_JOC_XYZ/(6a) Tropone_MeONpth_RCS/._Tropone-MeONphth__190_.xyz
- Agyemang_JOC_XYZ/(6a) Tropone_MeONpth_RCS/Tropone-MeONphth__295_.xyz
- __MACOSX/Agyemang_JOC_XYZ/(6a) Tropone_MeONpth_RCS/._Tropone-MeONphth__295_.xyz
- Agyemang_JOC_XYZ/(6a) Tropone_MeONpth_RCS/Tropone-MeONphth__145_.xyz
- __MACOSX/Agyemang_JOC_XYZ/(6a) Tropone_MeONpth_RCS/._Tropone-MeONphth__145_.xyz
- Agyemang_JOC_XYZ/(6a) Tropone_MeONpth_RCS/Tropone-MeONphth__165_.xyz
- __MACOSX/Agyemang_JOC_XYZ/(6a) Tropone_MeONpth_RCS/._Tropone-MeONphth__165_.xyz
- Agyemang_JOC_XYZ/(6a) Tropone_MeONpth_RCS/Tropone-MeONphth__325_.xyz
- __MACOSX/Agyemang_JOC_XYZ/(6a) Tropone_MeONpth_RCS/._Tropone-MeONphth__325_.xyz
- Agyemang_JOC_XYZ/(6a) Tropone_MeONpth_RCS/Tropone-MeONphth__260_.xyz
- __MACOSX/Agyemang_JOC_XYZ/(6a) Tropone_MeONpth_RCS/._Tropone-MeONphth__260_.xyz
- Agyemang_JOC_XYZ/(6a) Tropone_MeONpth_RCS/Tropone-MeONphth__365_.xyz
- __MACOSX/Agyemang_JOC_XYZ/(6a) Tropone_MeONpth_RCS/._Tropone-MeONphth__365_.xyz
- Agyemang_JOC_XYZ/(6a) Tropone_MeONpth_RCS/Tropone-MeONphth__220_.xyz
- __MACOSX/Agyemang_JOC_XYZ/(6a) Tropone_MeONpth_RCS/._Tropone-MeONphth__220_.xyz
- Agyemang_JOC_XYZ/(6a) Tropone_MeONpth_RCS/Tropone-MeONphth__125_.xyz
- __MACOSX/Agyemang_JOC_XYZ/(6a) Tropone_MeONpth_RCS/._Tropone-MeONphth__125_.xyz
- Agyemang_JOC_XYZ/(6a) Tropone_MeONpth_RCS/Tropone-MeONphth__390_.xyz
- __MACOSX/Agyemang_JOC_XYZ/(6a) Tropone_MeONpth_RCS/._Tropone-MeONphth__390_.xyz
- Agyemang_JOC_XYZ/(6a) Tropone_MeONpth_RCS/Tropone-MeONphth__105_.xyz
- __MACOSX/Agyemang_JOC_XYZ/(6a) Tropone_MeONpth_RCS/._Tropone-MeONphth__105_.xyz
- Agyemang_JOC_XYZ/(6a) Tropone_MeONpth_RCS/Tropone-MeONphth__410_.xyz
- __MACOSX/Agyemang_JOC_XYZ/(6a) Tropone_MeONpth_RCS/._Tropone-MeONphth__410_.xyz
- Agyemang_JOC_XYZ/(6a) Tropone_MeONpth_RCS/Tropone-MeONphth__200_.xyz
- __MACOSX/Agyemang_JOC_XYZ/(6a) Tropone_MeONpth_RCS/._Tropone-MeONphth__200_.xyz
- Agyemang_JOC_XYZ/(6a) Tropone_MeONpth_RCS/Tropone-MeONphth__345_.xyz
- __MACOSX/Agyemang_JOC_XYZ/(6a) Tropone_MeONpth_RCS/._Tropone-MeONphth__345_.xyz
- Agyemang_JOC_XYZ/(7) Tol_RCS/TolOH-MeONphth__235_.xyz
- __MACOSX/Agyemang_JOC_XYZ/(7) Tol_RCS/._TolOH-MeONphth__235_.xyz
- Agyemang_JOC_XYZ/(7) Tol_RCS/TolOH-MeONphth__370_.xyz
- __MACOSX/Agyemang_JOC_XYZ/(7) Tol_RCS/._TolOH-MeONphth__370_.xyz
- Agyemang_JOC_XYZ/(7) Tol_RCS/TolOH-MeONphth__65_.xyz
- __MACOSX/Agyemang_JOC_XYZ/(7) Tol_RCS/._TolOH-MeONphth__65_.xyz
- Agyemang_JOC_XYZ/(7) Tol_RCS/TolOH-MeONphth__130_.xyz
- __MACOSX/Agyemang_JOC_XYZ/(7) Tol_RCS/._TolOH-MeONphth__130_.xyz
- Agyemang_JOC_XYZ/(7) Tol_RCS/TolOH-MeONphth__405_.xyz
- __MACOSX/Agyemang_JOC_XYZ/(7) Tol_RCS/._TolOH-MeONphth__405_.xyz
- Agyemang_JOC_XYZ/(7) Tol_RCS/TolOH-MeONphth__90_.xyz
- __MACOSX/Agyemang_JOC_XYZ/(7) Tol_RCS/._TolOH-MeONphth__90_.xyz
- Agyemang_JOC_XYZ/(7) Tol_RCS/TolOH-MeONphth__110_.xyz
- __MACOSX/Agyemang_JOC_XYZ/(7) Tol_RCS/._TolOH-MeONphth__110_.xyz
- Agyemang_JOC_XYZ/(7) Tol_RCS/TolOH-MeONphth__385_.xyz
- __MACOSX/Agyemang_JOC_XYZ/(7) Tol_RCS/._TolOH-MeONphth__385_.xyz
- Agyemang_JOC_XYZ/(7) Tol_RCS/TolOH-MeONphth__350_.xyz
- __MACOSX/Agyemang_JOC_XYZ/(7) Tol_RCS/._TolOH-MeONphth__350_.xyz
- Agyemang_JOC_XYZ/(7) Tol_RCS/TolOH-MeONphth__215_.xyz
- __MACOSX/Agyemang_JOC_XYZ/(7) Tol_RCS/._TolOH-MeONphth__215_.xyz
- Agyemang_JOC_XYZ/(7) Tol_RCS/TolOH-MeONphth__185_.xyz
- __MACOSX/Agyemang_JOC_XYZ/(7) Tol_RCS/._TolOH-MeONphth__185_.xyz
- Agyemang_JOC_XYZ/(7) Tol_RCS/TolOH-MeONphth__310_.xyz
- __MACOSX/Agyemang_JOC_XYZ/(7) Tol_RCS/._TolOH-MeONphth__310_.xyz
- Agyemang_JOC_XYZ/(7) Tol_RCS/TolOH-MeONphth__255_.xyz
- __MACOSX/Agyemang_JOC_XYZ/(7) Tol_RCS/._TolOH-MeONphth__255_.xyz
- Agyemang_JOC_XYZ/(7) Tol_RCS/TolOH-MeONphth__150_.xyz
- __MACOSX/Agyemang_JOC_XYZ/(7) Tol_RCS/._TolOH-MeONphth__150_.xyz
- Agyemang_JOC_XYZ/(7) Tol_RCS/TolOH-MeONphth__280_.xyz
- __MACOSX/Agyemang_JOC_XYZ/(7) Tol_RCS/._TolOH-MeONphth__280_.xyz
- Agyemang_JOC_XYZ/(7) Tol_RCS/TolOH-MeONphth__170_.xyz
- __MACOSX/Agyemang_JOC_XYZ/(7) Tol_RCS/._TolOH-MeONphth__170_.xyz
- Agyemang_JOC_XYZ/(7) Tol_RCS/TolOH-MeONphth__275_.xyz
- __MACOSX/Agyemang_JOC_XYZ/(7) Tol_RCS/._TolOH-MeONphth__275_.xyz
- Agyemang_JOC_XYZ/(7) Tol_RCS/TolOH-MeONphth__330_.xyz
- __MACOSX/Agyemang_JOC_XYZ/(7) Tol_RCS/._TolOH-MeONphth__330_.xyz
- Agyemang_JOC_XYZ/(7) Tol_RCS/TolOH-MeONphth__395_.xyz
- __MACOSX/Agyemang_JOC_XYZ/(7) Tol_RCS/._TolOH-MeONphth__395_.xyz
- Agyemang_JOC_XYZ/(7) Tol_RCS/TolOH-MeONphth__415_.xyz
- __MACOSX/Agyemang_JOC_XYZ/(7) Tol_RCS/._TolOH-MeONphth__415_.xyz
- Agyemang_JOC_XYZ/(7) Tol_RCS/TolOH-MeONphth__80_.xyz
- __MACOSX/Agyemang_JOC_XYZ/(7) Tol_RCS/._TolOH-MeONphth__80_.xyz
- Agyemang_JOC_XYZ/(7) Tol_RCS/TolOH-MeONphth__100_.xyz
- __MACOSX/Agyemang_JOC_XYZ/(7) Tol_RCS/._TolOH-MeONphth__100_.xyz
- Agyemang_JOC_XYZ/(7) Tol_RCS/TolOH-MeONphth__340_.xyz
- __MACOSX/Agyemang_JOC_XYZ/(7) Tol_RCS/._TolOH-MeONphth__340_.xyz
- Agyemang_JOC_XYZ/(7) Tol_RCS/TolOH-MeONphth__205_.xyz
- __MACOSX/Agyemang_JOC_XYZ/(7) Tol_RCS/._TolOH-MeONphth__205_.xyz
- Agyemang_JOC_XYZ/(7) Tol_RCS/TolOH-MeONphth__75_.xyz
- __MACOSX/Agyemang_JOC_XYZ/(7) Tol_RCS/._TolOH-MeONphth__75_.xyz
- Agyemang_JOC_XYZ/(7) Tol_RCS/TolOH-MeONphth__225_.xyz
- __MACOSX/Agyemang_JOC_XYZ/(7) Tol_RCS/._TolOH-MeONphth__225_.xyz
- Agyemang_JOC_XYZ/(7) Tol_RCS/TolOH-MeONphth__360_.xyz
- __MACOSX/Agyemang_JOC_XYZ/(7) Tol_RCS/._TolOH-MeONphth__360_.xyz
- Agyemang_JOC_XYZ/(7) Tol_RCS/TolOH-MeONphth__120_.xyz
- __MACOSX/Agyemang_JOC_XYZ/(7) Tol_RCS/._TolOH-MeONphth__120_.xyz
- Agyemang_JOC_XYZ/(7) Tol_RCS/TolOH-MeONphth__160_.xyz
- __MACOSX/Agyemang_JOC_XYZ/(7) Tol_RCS/._TolOH-MeONphth__160_.xyz
- Agyemang_JOC_XYZ/(7) Tol_RCS/TolOH-MeONphth__265_.xyz
- __MACOSX/Agyemang_JOC_XYZ/(7) Tol_RCS/._TolOH-MeONphth__265_.xyz
- Agyemang_JOC_XYZ/(7) Tol_RCS/TolOH-MeONphth__320_.xyz
- __MACOSX/Agyemang_JOC_XYZ/(7) Tol_RCS/._TolOH-MeONphth__320_.xyz
- Agyemang_JOC_XYZ/(7) Tol_RCS/TolOH-MeONphth__300_.xyz
- __MACOSX/Agyemang_JOC_XYZ/(7) Tol_RCS/._TolOH-MeONphth__300_.xyz
- Agyemang_JOC_XYZ/(7) Tol_RCS/TolOH-MeONphth__245_.xyz
- __MACOSX/Agyemang_JOC_XYZ/(7) Tol_RCS/._TolOH-MeONphth__245_.xyz
- Agyemang_JOC_XYZ/(7) Tol_RCS/TolOH-MeONphth__195_.xyz
- __MACOSX/Agyemang_JOC_XYZ/(7) Tol_RCS/._TolOH-MeONphth__195_.xyz
- Agyemang_JOC_XYZ/(7) Tol_RCS/TolOH-MeONphth__290_.xyz
- __MACOSX/Agyemang_JOC_XYZ/(7) Tol_RCS/._TolOH-MeONphth__290_.xyz
- Agyemang_JOC_XYZ/(7) Tol_RCS/TolOH-MeONphth__140_.xyz
- __MACOSX/Agyemang_JOC_XYZ/(7) Tol_RCS/._TolOH-MeONphth__140_.xyz
- Agyemang_JOC_XYZ/(7) Tol_RCS/TolOH-MeONphth__180_.xyz
- __MACOSX/Agyemang_JOC_XYZ/(7) Tol_RCS/._TolOH-MeONphth__180_.xyz
- Agyemang_JOC_XYZ/(7) Tol_RCS/TolOH-MeONphth__250_.xyz
- __MACOSX/Agyemang_JOC_XYZ/(7) Tol_RCS/._TolOH-MeONphth__250_.xyz
- Agyemang_JOC_XYZ/(7) Tol_RCS/TolOH-MeONphth__315_.xyz
- __MACOSX/Agyemang_JOC_XYZ/(7) Tol_RCS/._TolOH-MeONphth__315_.xyz
- Agyemang_JOC_XYZ/(7) Tol_RCS/TolOH-MeONphth__155_.xyz
- __MACOSX/Agyemang_JOC_XYZ/(7) Tol_RCS/._TolOH-MeONphth__155_.xyz
- Agyemang_JOC_XYZ/(7) Tol_RCS/TolOH-MeONphth__285_.xyz
- __MACOSX/Agyemang_JOC_XYZ/(7) Tol_RCS/._TolOH-MeONphth__285_.xyz
- Agyemang_JOC_XYZ/(7) Tol_RCS/TolOH-MeONphth__175_.xyz
- __MACOSX/Agyemang_JOC_XYZ/(7) Tol_RCS/._TolOH-MeONphth__175_.xyz
- Agyemang_JOC_XYZ/(7) Tol_RCS/TolOH-MeONphth__335_.xyz
- __MACOSX/Agyemang_JOC_XYZ/(7) Tol_RCS/._TolOH-MeONphth__335_.xyz
- Agyemang_JOC_XYZ/(7) Tol_RCS/TolOH-MeONphth__270_.xyz
- __MACOSX/Agyemang_JOC_XYZ/(7) Tol_RCS/._TolOH-MeONphth__270_.xyz
- Agyemang_JOC_XYZ/(7) Tol_RCS/TolOH-MeONphth__375_.xyz
- __MACOSX/Agyemang_JOC_XYZ/(7) Tol_RCS/._TolOH-MeONphth__375_.xyz
- Agyemang_JOC_XYZ/(7) Tol_RCS/TolOH-MeONphth__230_.xyz
- __MACOSX/Agyemang_JOC_XYZ/(7) Tol_RCS/._TolOH-MeONphth__230_.xyz
- Agyemang_JOC_XYZ/(7) Tol_RCS/TolOH-MeONphth__60_.xyz
- __MACOSX/Agyemang_JOC_XYZ/(7) Tol_RCS/._TolOH-MeONphth__60_.xyz
- Agyemang_JOC_XYZ/(7) Tol_RCS/TolOH-MeONphth__420_.xyz
- __MACOSX/Agyemang_JOC_XYZ/(7) Tol_RCS/._TolOH-MeONphth__420_.xyz
- Agyemang_JOC_XYZ/(7) Tol_RCS/TolOH-MeONphth__135_.xyz
- __MACOSX/Agyemang_JOC_XYZ/(7) Tol_RCS/._TolOH-MeONphth__135_.xyz
- Agyemang_JOC_XYZ/(7) Tol_RCS/TolOH-MeONphth__95_.xyz
- __MACOSX/Agyemang_JOC_XYZ/(7) Tol_RCS/._TolOH-MeONphth__95_.xyz
- Agyemang_JOC_XYZ/(7) Tol_RCS/TolOH-MeONphth__115_.xyz
- __MACOSX/Agyemang_JOC_XYZ/(7) Tol_RCS/._TolOH-MeONphth__115_.xyz
- Agyemang_JOC_XYZ/(7) Tol_RCS/TolOH-MeONphth__400_.xyz
- __MACOSX/Agyemang_JOC_XYZ/(7) Tol_RCS/._TolOH-MeONphth__400_.xyz
- Agyemang_JOC_XYZ/(7) Tol_RCS/TolOH-MeONphth__380_.xyz
- __MACOSX/Agyemang_JOC_XYZ/(7) Tol_RCS/._TolOH-MeONphth__380_.xyz
- Agyemang_JOC_XYZ/(7) Tol_RCS/TolOH-MeONphth__210_.xyz
- __MACOSX/Agyemang_JOC_XYZ/(7) Tol_RCS/._TolOH-MeONphth__210_.xyz
- Agyemang_JOC_XYZ/(7) Tol_RCS/TolOH-MeONphth__355_.xyz
- __MACOSX/Agyemang_JOC_XYZ/(7) Tol_RCS/._TolOH-MeONphth__355_.xyz
- Agyemang_JOC_XYZ/(7) Tol_RCS/TolOH-MeONphth__165_.xyz
- __MACOSX/Agyemang_JOC_XYZ/(7) Tol_RCS/._TolOH-MeONphth__165_.xyz
- Agyemang_JOC_XYZ/(7) Tol_RCS/TolOH-MeONphth__325_.xyz
- __MACOSX/Agyemang_JOC_XYZ/(7) Tol_RCS/._TolOH-MeONphth__325_.xyz
[truncated: 314 more entries]
