# Supplementary material for: Synthetic, Computational, and Experimental Studies of a Class 3 Atropisomeric α‑Naphthyl Tropone
Source: J Org Chem. 2025 Aug 5;90(32):11501–9. doi: 10.1021/acs.joc.5c00992 (PMC12362610; doi:10.1021/acs.joc.5c00992)
Supplement: Supplementary file 3 [file jo5c00992_si_003.zip › Agyemang_JOC_XYZ/NICS_XYZ files/(6a) Tropone_MeONpth_TS2_DuAtoms.xyz]

52
Tropone-MeONphth_385
C          3.74840        2.88310       -2.24030
C          3.30280        1.87130       -1.32290
C          2.00530        2.00560       -0.65570
C          1.62410        3.34670       -0.49780
C          2.08570        4.37770       -1.35600
C          3.06720        4.12970       -2.27980
C          4.26320        0.88540       -0.97130
H          3.38980        4.89840       -2.97610
C          5.47380        0.77260       -1.62610
C          5.80080        1.64790       -2.68570
C          4.95770        2.70140       -2.96530
H          5.23770        3.45220       -3.70050
H          6.73580        1.53070       -3.22520
H          6.18520        0.01570       -1.30900
H          4.06250        0.24320       -0.12610
O          0.57110        3.68550        0.32840
H          1.60740        5.34860       -1.27450
C          1.39310        0.96080        0.20650
C          0.06630        1.30610        0.88600
C         -1.16370        1.08710        0.05220
C         -1.60170       -0.18980        0.05170
C         -0.85760       -1.29200        0.65770
C          0.50370       -1.33310        0.69020
C          1.45130       -0.41240        0.03460
O         -0.02770        1.54060        2.07920
C          2.29490       -1.21000       -0.95160
H         -2.56470       -0.42480       -0.40130
C         -1.84980        2.24410       -0.60910
H          0.95780       -2.25520        1.05670
C         -1.67720       -2.44410        1.19030
H          1.67960       -2.02540       -1.34430
H          2.63110       -0.61410       -1.79710
H          3.17480       -1.67310       -0.48790
H         -2.78850        1.92640       -1.07190
H         -2.04930        3.03950        0.11680
H         -1.20820        2.68580       -1.38040
H         -1.04530       -3.25650        1.55990
H         -2.32140       -2.11100        2.01290
H         -2.33540       -2.84950        0.41120
C          0.96000        4.26540        1.58510
H          0.03260        4.51340        2.10240
H          1.52270        3.54060        2.18230
H          1.55440        5.17240        1.42060
*         -0.03120        0.01300        0.33470
*         -0.03120        0.01300        1.33470
*         -0.03120        0.01300        1.73470
*         -0.03120        0.01300        1.93470
*         -0.03120        0.01300        2.13470
*         -0.03120        0.01300       -0.66530
*         -0.03120        0.01300       -1.06350
*         -0.03120        0.01300       -1.26350
*         -0.03120        0.01300       -1.46350
