# Supplementary material for: Synthetic, Computational, and Experimental Studies of a Class 3 Atropisomeric α‑Naphthyl Tropone
Source: J Org Chem. 2025 Aug 5;90(32):11501–9. doi: 10.1021/acs.joc.5c00992 (PMC12362610; doi:10.1021/acs.joc.5c00992)
Supplement: Supplementary file 3 [file jo5c00992_si_003.zip › Agyemang_JOC_XYZ/NICS_XYZ files/(6a) Tropone_MeONpth_TS1_DuAtoms.xyz]

52
Tropone-MeONphth_185
C          1.76310        4.08870       -1.94430
C          1.50730        3.35650       -0.73130
C          2.10210        2.03340       -0.54340
C          3.26290        1.81370       -1.32200
C          3.52160        2.53890       -2.51040
C          2.72710        3.60330       -2.86140
C          0.74410        4.03560        0.26250
H          2.89250        4.12910       -3.79760
C          0.16930        5.26890        0.02590
C          0.30470        5.90730       -1.22610
C          1.10700        5.32700       -2.18330
H          1.29090        5.83110       -3.12870
H         -0.17510        6.86350       -1.41170
H         -0.38020        5.75720        0.82580
H          0.65790        3.61450        1.25060
O          4.17980        0.93820       -0.82060
H          4.34590        2.24870       -3.14970
C          1.37400        0.95480        0.17320
C          0.07900        1.31980        0.87440
C         -1.17570        1.09500        0.08480
C         -1.61520       -0.18120        0.02520
C         -0.87050       -1.31580        0.54110
C          0.49370       -1.35850        0.58270
C          1.49600       -0.42280        0.06170
O          0.02880        1.68880        2.03550
C          2.58030       -1.18200       -0.67970
H         -2.59680       -0.38010       -0.40430
C         -1.90720        2.27560       -0.48680
H          0.92040       -2.30710        0.90680
C         -1.68450       -2.51350        0.97590
H          2.29870       -2.23340       -0.77590
H          2.69980       -0.78490       -1.69340
H          3.55120       -1.12330       -0.18510
H         -2.86930        1.96490       -0.90510
H         -2.07860        3.03800        0.28100
H         -1.32170        2.75570       -1.27870
H         -1.04970       -3.36400        1.24070
H         -2.30420       -2.26650        1.84730
H         -2.36820       -2.83270        0.17850
C          5.29200        0.53740       -1.61280
H          5.84430       -0.17880       -1.00270
H          4.96980        0.04960       -2.54210
H          5.94370        1.38700       -1.84780
*         -0.03120        0.01300        0.33470
*         -0.03120        0.01300        1.33470
*         -0.03120        0.01300        1.73470
*         -0.03120        0.01300        1.93470
*         -0.03120        0.01300        2.13470
*         -0.03120        0.01300       -0.66530
*         -0.03120        0.01300       -1.06350
*         -0.03120        0.01300       -1.26350
*         -0.03120        0.01300       -1.46350
