# Supplementary material for: Synthetic, Computational, and Experimental Studies of a Class 3 Atropisomeric α‑Naphthyl Tropone
Source: J Org Chem. 2025 Aug 5;90(32):11501–9. doi: 10.1021/acs.joc.5c00992 (PMC12362610; doi:10.1021/acs.joc.5c00992)
Supplement: Supplementary file 3 [file jo5c00992_si_003.zip › Agyemang_JOC_XYZ/NICS_XYZ files/(6a) Tropone_MeONpth_205_DuAtoms.xyz]

52
Tropone-MeONphth_205
C          3.66950        3.99850       -0.63890
C          2.70430        3.18060        0.05220
C          2.30540        1.89800       -0.50760
C          3.00860        1.46770       -1.65820
C          4.00550        2.25500       -2.28220
C          4.31090        3.50030       -1.79580
C          2.23700        3.69210        1.29810
H          5.05790        4.11170       -2.29440
C          2.60960        4.93530        1.76740
C          3.49000        5.76240        1.03500
C          4.02100        5.28370       -0.13960
H          4.73490        5.87630       -0.70620
H          3.76390        6.74460        1.40850
H          2.22500        5.27100        2.72660
H          1.59350        3.08470        1.91210
O          2.59190        0.30670       -2.24800
H          4.51220        1.88910       -3.16540
C          1.31590        0.94300        0.06580
C          0.12670        1.33950        0.89260
C         -1.16900        1.10000        0.19680
C         -1.59110       -0.16400       -0.06520
C         -0.85850       -1.36900        0.22680
C          0.50450       -1.42570        0.39340
C          1.52330       -0.43330        0.14750
O          0.15230        1.80600        2.02040
C          2.91300       -1.04220        0.06780
H         -2.59600       -0.28830       -0.46870
C         -1.98020        2.33560       -0.09200
H          0.90390       -2.41440        0.61170
C         -1.67550       -2.64170        0.30290
H          3.05450       -1.69160        0.93970
H          3.03570       -1.65690       -0.82910
H          3.69990       -0.28800        0.07850
H         -2.92970        2.08150       -0.57130
H         -2.18240        2.87940        0.83760
H         -1.43300        3.01930       -0.75280
H         -1.05770       -3.50700        0.55820
H         -2.47160       -2.55710        1.05260
H         -2.16210       -2.84920       -0.65920
C          3.19730       -0.15070       -3.44840
H          2.67440       -1.07450       -3.70150
H          3.07210        0.56970       -4.26690
H          4.26460       -0.36650       -3.30910
*         -0.03120        0.01300        0.33470
*         -0.03120        0.01300        1.33470
*         -0.03120        0.01300        1.73470
*         -0.03120        0.01300        1.93470
*         -0.03120        0.01300        2.13470
*         -0.03120        0.01300       -0.66530
*         -0.03120        0.01300       -1.06350
*         -0.03120        0.01300       -1.26350
*         -0.03120        0.01300       -1.46350
