# Supplementary material for: Synthetic, Computational, and Experimental Studies of a Class 3 Atropisomeric α‑Naphthyl Tropone
Source: J Org Chem. 2025 Aug 5;90(32):11501–9. doi: 10.1021/acs.joc.5c00992 (PMC12362610; doi:10.1021/acs.joc.5c00992)
Supplement: Supplementary file 3 [file jo5c00992_si_003.zip › Agyemang_JOC_XYZ/NICS_XYZ files/(6a) Tropone_MeONpth_GS_DuAtoms.xyz]

54
Tropone-MeONphth (ground state centroids)
C          4.43710        2.98030       -0.97170
C          3.29170        2.11700       -1.02360
C          2.59370        1.80090        0.17650
C          3.02520        2.33950        1.38090
C          4.15200        3.19740        1.43650
C          4.83770        3.50580        0.28180
C          2.89040        1.60850       -2.29420
H          5.70190        4.16330        0.32660
C          3.58710        1.92620       -3.43940
C          4.72330        2.77340       -3.38340
C          5.13310        3.28810       -2.17370
H          5.99870        3.94340       -2.11950
H          5.26240        3.01620       -4.29430
H          3.26100        1.52820       -4.39630
H          2.01650        0.96730       -2.35140
O          2.31710        1.96170        2.48940
H          4.47950        3.61260        2.38190
C          1.37570        0.92680        0.15530
C          0.12590        1.71480        0.17500
C         -1.23670        1.12860        0.10160
C         -1.58920       -0.18960        0.02940
C         -0.80690       -1.39180        0.01320
C          0.55930       -1.46840        0.07090
C          1.55990       -0.44110        0.14080
O          0.20610        2.95310        0.24330
C          2.98950       -0.96330        0.18600
H         -2.66250       -0.37180       -0.02150
C         -2.32580        2.17070        0.10710
H          0.96490       -2.47720        0.05640
C         -1.60700       -2.67680       -0.07060
H          3.01570       -2.04660        0.32600
H          3.51950       -0.72910       -0.74370
H          3.55270       -0.49620        0.99840
H         -3.31850        1.71770        0.04040
H         -2.26200        2.77940        1.01540
H         -2.18550        2.87060       -0.72360
H         -0.96330       -3.55990       -0.08070
H         -2.29230       -2.76560        0.78110
H         -2.22190       -2.69410       -0.97890
C          2.51060        2.67080        3.70700
H          1.75730        2.28560        4.39600
H          3.50780        2.48780        4.12820
H          2.36010        3.74850        3.56780
*         -0.00170        0.03990        0.00000
*         -0.00170        0.03990        0.80000
*         -0.00170        0.03990        1.00000
*         -0.00170        0.03990        1.20000
*         -0.00170        0.03990        1.40000
*         -0.00170        0.03990        1.60000
*         -0.00170        0.03990       -0.80000
*         -0.00170        0.03990       -1.00000
*         -0.00170        0.03990       -1.20000
*         -0.00170        0.03990       -1.40000
*         -0.00170        0.03990       -1.60000
