# Supplementary material for: Synthetic, Computational, and Experimental Studies of a Class 3 Atropisomeric α‑Naphthyl Tropone
Source: J Org Chem. 2025 Aug 5;90(32):11501–9. doi: 10.1021/acs.joc.5c00992 (PMC12362610; doi:10.1021/acs.joc.5c00992)
Supplement: Supplementary file 3 [file jo5c00992_si_003.zip › Agyemang_JOC_XYZ/(6a) Tropone-MeONpth_TS1_TS2_GS/Tropone-MeONphth_TS2.xyz]

43
Tropone-MeONphth_TS2
  C        0.21801        0.33936        1.66253
  C        0.49596        1.11878        0.48141
  C       -0.32682        0.94743       -0.71978
  C       -1.07612       -0.24485       -0.72381
  C       -1.29764       -1.04680        0.41688
  C       -0.72514       -0.71993        1.61626
  C        1.64911        1.94051        0.55286
  H       -0.93284       -1.29431        2.51435
  C        2.38020        2.11019        1.71280
  C        2.00354        1.45242        2.90145
  C        0.95068        0.56659        2.85948
  H        0.68396       -0.01262        3.73946
  H        2.56422        1.60461        3.81874
  H        3.26541        2.73967        1.69628
  H        2.01489        2.39702       -0.34508
  O       -1.75465       -0.65428       -1.85242
  H       -1.96417       -1.89586        0.30642
  C       -0.62968        1.93199       -1.80484
  C       -1.74403        1.53930       -2.77541
  C       -3.11360        1.95328       -2.31914
  C       -3.39438        3.26734       -2.49846
  C       -2.44978        4.24208       -2.99171
  C       -1.08613        4.15450       -2.85027
  C       -0.24945        3.24415       -2.07574
  O       -1.52102        1.17237       -3.91587
  C        1.03243        3.94674       -1.65028
  H       -4.40882        3.61407       -2.30201
  C       -4.08966        0.96399       -1.75783
  H       -0.54135        4.99918       -3.26437
  C       -3.04934        5.45696       -3.66649
  H        1.14491        4.87481       -2.21509
  H        1.02571        4.22126       -0.59258
  H        1.91951        3.34462       -1.85812
  H       -5.07089        1.42775       -1.61954
  H       -4.18251        0.09384       -2.41485
  H       -3.74547        0.58404       -0.78853
  H       -2.28568        6.18245       -3.95968
  H       -3.60772        5.16664       -4.56515
  H       -3.75951        5.96206       -2.99907
  C       -0.96269       -1.41069       -2.78571
  H       -1.60572       -1.59525       -3.64635
  H       -0.08923       -0.83580       -3.10667
  H       -0.65370       -2.35666       -2.32579
