# Supplementary material for: Synthetic, Computational, and Experimental Studies of a Class 3 Atropisomeric α‑Naphthyl Tropone
Source: J Org Chem. 2025 Aug 5;90(32):11501–9. doi: 10.1021/acs.joc.5c00992 (PMC12362610; doi:10.1021/acs.joc.5c00992)
Supplement: Supplementary file 3 [file jo5c00992_si_003.zip › Agyemang_JOC_XYZ/(6a) Tropone-MeONpth_TS1_TS2_GS/Tropone-MeONphth_GS.xyz]

43
Tropone-MeONphth GS
  C        1.19145        0.22155        1.06807
  C        0.68310        1.08691        0.04325
  C       -0.71907        1.09512       -0.23604
  C       -1.55851        0.26496        0.48309
  C       -1.06037       -0.58635        1.50092
  C        0.28493       -0.60667        1.78355
  C        1.60661        1.90450       -0.66773
  H        0.66968       -1.25351        2.56736
  C        2.95396        1.87508       -0.37621
  C        3.45268        1.02465        0.64139
  C        2.58599        0.21582        1.34434
  H        2.95953       -0.44345        2.12413
  H        4.51595        1.01026        0.86208
  H        3.64051        2.50647       -0.93317
  H        1.23593        2.55366       -1.45440
  O       -2.91160        0.34044        0.23958
  H       -1.75522       -1.20506        2.05941
  C       -1.29487        1.97675       -1.30287
  C       -1.56769        1.24448       -2.55480
  C       -1.89241        1.89735       -3.84600
  C       -2.22998        3.20322       -4.06841
  C       -2.36827        4.31833       -3.17833
  C       -2.07065        4.32493       -1.84056
  C       -1.54774        3.29745       -0.98622
  O       -1.46714        0.00382       -2.55680
  C       -1.26046        3.75225        0.43807
  H       -2.46068        3.44475       -5.10586
  C       -1.87314        0.94287       -5.01300
  H       -2.23380        5.27485       -1.33734
  C       -2.87931        5.59364       -3.81929
  H       -1.60622        4.77438        0.60930
  H       -1.74895        3.09631        1.16401
  H       -0.18684        3.71873        0.65035
  H       -2.04783        1.46047       -5.95979
  H       -0.91596        0.41261       -5.05571
  H       -2.63330        0.16601       -4.87820
  H       -2.95980        6.41035       -3.09757
  H       -2.21189        5.91852       -4.62698
  H       -3.86871        5.43576       -4.26565
  C       -3.53185       -0.87288       -0.21197
  H       -4.57340       -0.61762       -0.41753
  H       -3.04158       -1.22374       -1.12554
  H       -3.50072       -1.65346        0.55864
