# Supplementary material for: Synthetic, Computational, and Experimental Studies of a Class 3 Atropisomeric α‑Naphthyl Tropone
Source: J Org Chem. 2025 Aug 5;90(32):11501–9. doi: 10.1021/acs.joc.5c00992 (PMC12362610; doi:10.1021/acs.joc.5c00992)
Supplement: Supplementary file 3 [file jo5c00992_si_003.zip › Agyemang_JOC_XYZ/(6a) Tropone-MeONpth_TS1_TS2_GS/Tropone-MeONphth_TS1.xyz]

43
Tropone-MeONphth_TS1
  C        1.48610        0.58374        0.48374
  C        0.25837        1.31284        0.30306
  C       -0.83159        0.72098       -0.47631
  C       -0.79939       -0.69181       -0.50865
  C        0.40080       -1.41701       -0.30389
  C        1.54811       -0.77593        0.09387
  C        0.16192        2.55381        0.99685
  H        2.47970       -1.32502        0.19716
  C        1.23541        3.09759        1.67596
  C        2.48666        2.44449        1.70200
  C        2.59420        1.19609        1.12983
  H        3.52042        0.63220        1.20517
  H        3.33325        2.89482        2.21135
  H        1.10134        4.03307        2.21160
  H       -0.78621        3.06274        1.05328
  O       -1.97112       -1.34799       -0.71062
  H        0.41583       -2.48628       -0.47338
  C       -1.73943        1.57370       -1.29019
  C       -1.53270        3.07376       -1.20432
  C       -0.58948        3.63415       -2.22551
  C       -1.11024        3.79855       -3.46356
  C       -2.43755        3.36148       -3.84158
  C       -3.08878        2.29964       -3.26896
  C       -2.63816        1.28767       -2.31325
  O       -2.16611        3.79500       -0.45421
  C       -3.23790       -0.06537       -2.66416
  H       -0.52166        4.32418       -4.21547
  C        0.79986        4.03786       -1.82609
  H       -4.05609        2.07160       -3.71188
  C       -3.08633        4.11360       -4.98284
  H       -3.97889        0.05314       -3.45816
  H       -2.46970       -0.74595       -3.04515
  H       -3.71448       -0.54267       -1.80989
  H        1.30347        4.54874       -2.65218
  H        0.77851        4.69879       -0.95278
  H        1.39728        3.16423       -1.54056
  H       -4.05186        3.68176       -5.26049
  H       -3.24762        5.16526       -4.71482
  H       -2.44200        4.10630       -5.87162
  C       -1.97598       -2.73032       -1.04917
  H       -3.01720       -2.97550       -1.26477
  H       -1.36583       -2.92823       -1.93993
  H       -1.62589       -3.34941       -0.21487
