# Supplementary material for: Synthetic, Computational, and Experimental Studies of a Class 3 Atropisomeric α‑Naphthyl Tropone
Source: J Org Chem. 2025 Aug 5;90(32):11501–9. doi: 10.1021/acs.joc.5c00992 (PMC12362610; doi:10.1021/acs.joc.5c00992)
Supplement: Supplementary file 3 [file jo5c00992_si_003.zip › Agyemang_JOC_XYZ/(8) Pyrone_TS1_TS2_GS/Pyrone-MeONpth_GSPub.xyz]

34
Pyrone-MeONpth GSPub
  C        0.61445        0.21063        1.44558
  C        0.60634        1.03535        0.27249
  C       -0.33427        0.77321       -0.76778
  C       -1.22994       -0.28249       -0.63076
  C       -1.22563       -1.09658        0.53100
  C       -0.32292       -0.84776        1.54080
  C        1.55872        2.09101        0.18573
  H       -0.32355       -1.47377        2.42931
  C        2.46116        2.31628        1.20133
  C        2.46555        1.50010        2.36098
  C        1.55946        0.47015        2.47652
  H        1.55325       -0.16228        3.36078
  H        3.18259        1.69122        3.15385
  H        3.17503        3.13065        1.11593
  H        1.56263        2.72880       -0.69122
  O       -2.09196       -0.48768       -1.67672
  H       -1.92852       -1.91420        0.63183
  C       -0.39329        1.63757       -1.97720
  C       -0.96785        2.99437       -1.85165
  C       -1.01441        3.74436       -3.10879
  C       -0.56707        3.19642       -4.25299
  O       -0.04881        1.94461       -4.32288
  C        0.03161        1.18303       -3.18586
  O       -1.37442        3.45991       -0.78406
  C        0.60600       -0.16142       -3.49150
  C       -3.13432       -1.44650       -1.54008
  H       -0.14294       -0.77797       -4.00154
  H        1.47152       -0.05944       -4.15324
  H        0.90453       -0.67001       -2.57471
  H       -3.72095       -1.37565       -2.45737
  H       -2.73757       -2.46556       -1.44409
  H       -3.77737       -1.21992       -0.68043
  H       -0.56685        3.67648       -5.22461
  H       -1.42161        4.74880       -3.10088
