# Supplementary material for: Synthetic, Computational, and Experimental Studies of a Class 3 Atropisomeric α‑Naphthyl Tropone
Source: J Org Chem. 2025 Aug 5;90(32):11501–9. doi: 10.1021/acs.joc.5c00992 (PMC12362610; doi:10.1021/acs.joc.5c00992)
Supplement: Supplementary file 3 [file jo5c00992_si_003.zip › Agyemang_JOC_XYZ/(8) Pyrone_TS1_TS2_GS/Pyrone-MeONpth__185__TS1.xyz]

34
Pyrone-MeONpth (185)_TS1
  C        0.87550        0.25397        1.39554
  C        0.51928        1.18490        0.36342
  C       -0.16806        0.71760       -0.83627
  C       -0.87036       -0.49352       -0.66084
  C       -0.52346       -1.41531        0.36069
  C        0.39903       -1.07725        1.31873
  C        0.75857        2.55846        0.65001
  H        0.69921       -1.80006        2.07189
  C        1.41818        2.96283        1.79140
  C        1.89930        2.01797        2.72610
  C        1.61234        0.68648        2.53257
  H        1.90435       -0.05631        3.27035
  H        2.44711        2.34496        3.60468
  H        1.56100        4.02396        1.97388
  H        0.37682        3.32129       -0.01223
  O       -1.93352       -0.73979       -1.47914
  H       -0.98353       -2.39473        0.38132
  C       -0.18219        1.52217       -2.08533
  C        0.80624        2.64686       -2.26161
  C        0.37302        3.72364       -3.15028
  C       -0.51190        3.43227       -4.11553
  O       -0.98517        2.17430       -4.26297
  C       -0.80813        1.21560       -3.28568
  O        1.92878        2.64457       -1.75620
  C       -1.22390       -0.09187       -3.89848
  C       -2.61554       -1.98621       -1.42017
  H       -2.29750       -0.27593       -3.80788
  H       -0.97786       -0.03608       -4.96338
  H       -0.68540       -0.92801       -3.45798
  H       -3.40526       -1.92317       -2.17096
  H       -1.95033       -2.82423       -1.66554
  H       -3.06821       -2.15091       -0.43512
  H       -0.88260        4.09863       -4.88523
  H        0.85392        4.69199       -3.08395
