# Supplementary material for: Synthetic, Computational, and Experimental Studies of a Class 3 Atropisomeric α‑Naphthyl Tropone
Source: J Org Chem. 2025 Aug 5;90(32):11501–9. doi: 10.1021/acs.joc.5c00992 (PMC12362610; doi:10.1021/acs.joc.5c00992)
Supplement: Supplementary file 3 [file jo5c00992_si_003.zip › Agyemang_JOC_XYZ/(8) Pyrone_TS1_TS2_GS/99thTSsearchStructure_Pyrone_MeONPth.xyz]

34
99thTSsearchStructure_Pyrone_MeONPth
  C        0.92326        0.10968        1.35840
  C        0.85800        1.07700        0.29526
  C       -0.22225        0.99960       -0.67491
  C       -0.78395       -0.28538       -0.81910
  C       -0.69315       -1.26122        0.20574
  C        0.07081       -1.02404        1.31916
  C        1.96663        1.96008        0.19474
  H        0.10143       -1.74413        2.13208
  C        2.95460        2.01996        1.15823
  C        2.90113        1.18599        2.29652
  C        1.91261        0.22911        2.37108
  H        1.90301       -0.48956        3.18673
  H        3.66358        1.25619        3.06624
  H        3.79545        2.69400        1.01934
  H        2.09257        2.53695       -0.70629
  O       -1.39384       -0.57619       -1.99834
  H       -1.24493       -2.18803        0.11123
  C       -0.83232        2.09115       -1.49092
  C       -2.27893        1.88442       -1.88747
  C       -2.70885        2.58249       -3.09465
  C       -2.04259        3.68488       -3.46607
  O       -0.99470        4.14129       -2.74717
  C       -0.39412        3.37240       -1.76426
  O       -3.08004        1.23892       -1.21060
  C        0.59562        4.28521       -1.09297
  C       -2.45860       -1.53061       -2.02712
  H        0.73485        4.03485       -0.04490
  H        1.57001        4.30236       -1.59420
  H        0.18639        5.29734       -1.15598
  H       -3.19284       -1.30924       -1.24750
  H       -2.92529       -1.41931       -3.00697
  H       -2.07619       -2.55348       -1.92647
  H       -2.28068        4.34037       -4.29558
  H       -3.61264        2.26093       -3.59728
