# Supplementary material for: Synthetic, Computational, and Experimental Studies of a Class 3 Atropisomeric α‑Naphthyl Tropone
Source: J Org Chem. 2025 Aug 5;90(32):11501–9. doi: 10.1021/acs.joc.5c00992 (PMC12362610; doi:10.1021/acs.joc.5c00992)
Supplement: Supplementary file 3 [file jo5c00992_si_003.zip › Agyemang_JOC_XYZ/(6b) Trop-MeNpth_TS1_TS2_GS/Tropone-MeNphth_GS_Pub.xyz]

42
Tropone-MeNphth GS_Pub
  C        0.82891       -0.00513        1.10291
  C        0.11066        0.98549        0.35535
  C       -0.25907        0.70885       -0.99858
  C        0.05892       -0.51016       -1.58277
  C        0.76939       -1.47790       -0.82484
  C        1.14672       -1.23759        0.47630
  C       -0.20470        2.21691        0.99913
  H        1.69089       -1.99078        1.03991
  C        0.17475        2.45709        2.30236
  C        0.88854        1.47686        3.03626
  C        1.20481        0.27313        2.44617
  H        1.74879       -0.48630        3.00244
  H        1.18123        1.67688        4.06288
  H       -0.07831        3.40288        2.77322
  H       -0.75776        2.97199        0.44988
  C       -0.34957       -0.81847       -3.00326
  H        1.01507       -2.42863       -1.29077
  C       -0.98507        1.75905       -1.79171
  C       -2.44816        1.55471       -1.81439
  C       -3.42234        2.59601       -2.22487
  C       -3.17805        3.74090       -2.92969
  C       -1.96439        4.29251       -3.45923
  C       -0.69752        3.82598       -3.22561
  C       -0.23148        2.72983       -2.42318
  O       -2.90660        0.47756       -1.39778
  C        1.28307        2.65654       -2.28257
  H       -4.06257        4.33456       -3.15993
  C       -4.84124        2.26469       -1.83773
  H        0.09881        4.39834       -3.69517
  C       -2.14191        5.52260       -4.32706
  H        0.04330       -1.78526       -3.32967
  H       -1.44177       -0.84477       -3.08151
  H        0.01100       -0.05404       -3.70145
  H        1.78080        3.40164       -2.90766
  H        1.58185        2.83104       -1.24365
  H        1.66211        1.66727       -2.55436
  H       -5.52610        3.08124       -2.08071
  H       -5.16848        1.35175       -2.34658
  H       -4.90149        2.04199       -0.76714
  H       -1.18714        5.90154       -4.70009
  H       -2.78106        5.30126       -5.19034
  H       -2.63054        6.32788       -3.76508
