# Supplementary material for: Synthetic, Computational, and Experimental Studies of a Class 3 Atropisomeric α‑Naphthyl Tropone
Source: J Org Chem. 2025 Aug 5;90(32):11501–9. doi: 10.1021/acs.joc.5c00992 (PMC12362610; doi:10.1021/acs.joc.5c00992)
Supplement: Supplementary file 3 [file jo5c00992_si_003.zip › Agyemang_JOC_XYZ/(6b) Trop-MeNpth_TS1_TS2_GS/Tropone-MeNphth_TS2.xyz]

42
Tropone-MeNphth TS2
  C        0.03176        0.43067        1.53938
  C        0.48237        1.11718        0.36242
  C       -0.14988        0.83846       -0.92952
  C       -0.71322       -0.45653       -1.04203
  C       -1.09627       -1.15635        0.13812
  C       -0.85166       -0.67262        1.39647
  C        1.64705        1.90978        0.51221
  H       -1.21847       -1.18785        2.27956
  C        2.21709        2.16026        1.74712
  C        1.64435        1.62675        2.92076
  C        0.58082        0.75660        2.80795
  H        0.18426        0.25353        3.68593
  H        2.07489        1.84947        3.89251
  H        3.12509        2.75348        1.80711
  H        2.14948        2.26291       -0.37289
  C       -0.88948       -1.24280       -2.33063
  H       -1.62068       -2.10103        0.01612
  C       -0.43267        1.86242       -1.97991
  C       -1.46956        1.44599       -3.00570
  C       -2.87781        1.77928       -2.61155
  C       -3.24265        3.06756       -2.80274
  C       -2.32564        4.09961       -3.23851
  C       -0.98089        4.09180       -2.97052
  C       -0.17533        3.22215       -2.11299
  O       -1.20133        0.98313       -4.09823
  C        0.89544        4.03858       -1.40533
  H       -4.28515        3.34921       -2.65535
  C       -3.78791        0.69992       -2.10608
  H       -0.44479        4.97133       -3.32066
  C       -2.93866        5.26986       -3.97499
  H       -0.67454       -2.29295       -2.10618
  H       -1.90044       -1.20950       -2.74687
  H       -0.20304       -0.91566       -3.10905
  H        0.85247        5.07749       -1.73859
  H        0.74755        4.04328       -0.32415
  H        1.90466        3.67479       -1.61394
  H       -4.77861        1.10283       -1.87813
  H       -3.89785       -0.09827       -2.85035
  H       -3.37950        0.24263       -1.19655
  H       -2.19941        6.04284       -4.20215
  H       -3.39155        4.94204       -4.91893
  H       -3.73864        5.72852       -3.37955
