# Supplementary material for: Synthetic, Computational, and Experimental Studies of a Class 3 Atropisomeric α‑Naphthyl Tropone
Source: J Org Chem. 2025 Aug 5;90(32):11501–9. doi: 10.1021/acs.joc.5c00992 (PMC12362610; doi:10.1021/acs.joc.5c00992)
Supplement: Supplementary file 3 [file jo5c00992_si_003.zip › Agyemang_JOC_XYZ/(6b) Trop-MeNpth_TS1_TS2_GS/Tropone-MeNphth_TS1.xyz]

42
Tropone-MeNphth TS1
  C        1.51401        0.62816        0.34068
  C        0.23448        1.27220        0.25576
  C       -0.87110        0.62885       -0.46804
  C       -0.79602       -0.78383       -0.50521
  C        0.47261       -1.41070       -0.36179
  C        1.62352       -0.72312       -0.07120
  C        0.08486        2.48200        0.99000
  H        2.58711       -1.22339       -0.04267
  C        1.15688        3.09121        1.61550
  C        2.45058        2.53248        1.53907
  C        2.61493        1.30775        0.92771
  H        3.58292        0.81354        0.93114
  H        3.29425        3.03493        2.00267
  H        0.99141        4.00171        2.18386
  H       -0.89687        2.91338        1.11171
  C       -1.95226       -1.76667       -0.54925
  H        0.51525       -2.48849       -0.50233
  C       -1.77942        1.52055       -1.25206
  C       -1.43611        3.00096       -1.26564
  C       -0.46052        3.40319       -2.32897
  C       -0.98459        3.51968       -3.57207
  C       -2.35117        3.18392       -3.90761
  C       -3.10925        2.25169       -3.24345
  C       -2.75079        1.27856       -2.21629
  O       -2.00949        3.82913       -0.58129
  C       -3.52051       -0.01386       -2.41533
  H       -0.36317        3.93463       -4.36506
  C        0.95711        3.73019       -1.96525
  H       -4.10038        2.09491       -3.66312
  C       -2.92823        3.89156       -5.11426
  H       -1.74017       -2.55160        0.18526
  H       -2.89365       -1.31215       -0.25537
  H       -2.08053       -2.26667       -1.51348
  H       -4.31520        0.13216       -3.14975
  H       -2.86918       -0.79675       -2.81037
  H       -3.98613       -0.37630       -1.50026
  H        1.49467        4.13399       -2.82822
  H        0.98626        4.45842       -1.14730
  H        1.48839        2.84096       -1.60731
  H       -3.93567        3.53969       -5.35248
  H       -2.97540        4.97456       -4.94545
  H       -2.29553        3.73370       -5.99724
