# Supplementary material for: Synthetic, Computational, and Experimental Studies of a Class 3 Atropisomeric α‑Naphthyl Tropone
Source: J Org Chem. 2025 Aug 5;90(32):11501–9. doi: 10.1021/acs.joc.5c00992 (PMC12362610; doi:10.1021/acs.joc.5c00992)
Supplement: Supplementary file 3 [file jo5c00992_si_003.zip › Agyemang_JOC_XYZ/(6a) Tropone_MeONpth_RCS/Tropone-MeONphth__405_.xyz]

43
Tropone-MeONphth (405)
  C        0.91395        0.10585        1.34231
  C        0.46163        1.10655        0.41918
  C       -0.32006        0.73619       -0.75030
  C       -0.68120       -0.60913       -0.87348
  C       -0.27187       -1.58301        0.07833
  C        0.50793       -1.24239        1.14672
  C        0.78143        2.45855        0.73809
  H        0.82896       -2.00027        1.85611
  C        1.54965        2.78621        1.83801
  C        2.03861        1.78436        2.70542
  C        1.71059        0.46861        2.45969
  H        2.04654       -0.31761        3.13178
  H        2.64611        2.05185        3.56470
  H        1.76859        3.83046        2.04314
  H        0.40026        3.25907        0.11724
  O       -1.30494       -1.19070       -1.93809
  H       -0.58268       -2.60678       -0.10022
  C       -1.00601        1.85257       -1.48037
  C       -2.49119        1.77008       -1.46014
  C       -3.39338        2.89604       -1.81731
  C       -3.09736        4.04360       -2.49651
  C       -1.87527        4.50083       -3.08685
  C       -0.65835        3.88225       -2.97956
  C       -0.24196        2.71451       -2.25561
  O       -3.03487        0.74718       -1.01971
  C        1.24860        2.45302       -2.42880
  H       -3.94007        4.71683       -2.65195
  C       -4.81759        2.66544       -1.37489
  H        0.15351        4.36885       -3.51678
  C       -1.98191        5.78188       -3.88920
  H        1.51228        2.52001       -3.49063
  H        1.84280        3.20774       -1.90036
  H        1.54989        1.47471       -2.05858
  H       -5.44485        3.53862       -1.57216
  H       -5.23754        1.79408       -1.88836
  H       -4.85200        2.42256       -0.30755
  H       -1.03058        6.05368       -4.35305
  H       -2.73321        5.68520       -4.68212
  H       -2.29867        6.61495       -3.24953
  C       -1.28449       -0.59254       -3.22899
  H       -1.41150       -1.41457       -3.93715
  H       -2.10391        0.11976       -3.35665
  H       -0.32748       -0.09254       -3.41659
