# Supplementary material for: Synthetic, Computational, and Experimental Studies of a Class 3 Atropisomeric α‑Naphthyl Tropone
Source: J Org Chem. 2025 Aug 5;90(32):11501–9. doi: 10.1021/acs.joc.5c00992 (PMC12362610; doi:10.1021/acs.joc.5c00992)
Supplement: Supplementary file 3 [file jo5c00992_si_003.zip › Agyemang_JOC_XYZ/(6a) Tropone_MeONpth_RCS/Tropone-MeONphth__110_.xyz]

43
Tropone-MeONphth (110)
  C        1.16051        0.14762        1.06041
  C        0.48028        1.16051        0.30690
  C       -0.58296        0.79577       -0.57299
  C       -0.91193       -0.54724       -0.71578
  C       -0.24374       -1.55098        0.03084
  C        0.76467       -1.20350        0.90118
  C        0.91531        2.50937        0.45416
  H        1.27305       -1.97472        1.47378
  C        1.94691        2.83520        1.30607
  C        2.60667        1.83263        2.06091
  C        2.21875        0.51787        1.93569
  H        2.72009       -0.26154        2.50385
  H        3.41595        2.10474        2.73191
  H        2.25752        3.87169        1.40307
  H        0.42233        3.28942       -0.11529
  O       -1.91643       -0.83462       -1.60591
  H       -0.52120       -2.59227       -0.07678
  C       -1.29300        1.83518       -1.38895
  C       -2.18795        2.67565       -0.56440
  C       -2.90808        3.87825       -1.05577
  C       -3.01713        4.33133       -2.33924
  C       -2.47542        3.84013       -3.57394
  C       -1.60042        2.79596       -3.71089
  C       -1.01086        1.91825       -2.73843
  O       -2.32998        2.38611        0.63578
  C        0.01453        0.95951       -3.32575
  H       -3.63472        5.22207       -2.45865
  C       -3.62032        4.62730        0.04190
  H       -1.27431        2.60081       -4.72934
  C       -2.91235        4.59627       -4.81358
  H        0.37882        1.31322       -4.29328
  H        0.87160        0.83112       -2.66017
  H       -0.43584       -0.02861       -3.47087
  H       -4.12393        5.51901       -0.34007
  H       -4.35135        3.97643        0.53312
  H       -2.91124        4.91483        0.82638
  H       -2.47722        4.17621       -5.72451
  H       -4.00415        4.57436       -4.91717
  H       -2.61764        5.65182       -4.75152
  C       -2.39332       -2.16936       -1.71038
  H       -3.20900       -2.13472       -2.43445
  H       -1.61515       -2.85128       -2.07735
  H       -2.77731       -2.53491       -0.74998
