# Supplementary material for: Synthetic, Computational, and Experimental Studies of a Class 3 Atropisomeric α‑Naphthyl Tropone
Source: J Org Chem. 2025 Aug 5;90(32):11501–9. doi: 10.1021/acs.joc.5c00992 (PMC12362610; doi:10.1021/acs.joc.5c00992)
Supplement: Supplementary file 3 [file jo5c00992_si_003.zip › Agyemang_JOC_XYZ/(6a) Tropone_MeONpth_RCS/Tropone-MeONphth__385_.xyz]

43
Tropone-MeONphth (385)
  C        1.35593        0.13149        0.85145
  C        0.51277        1.16096        0.31210
  C       -0.53773        0.81949       -0.63889
  C       -0.85509       -0.53888       -0.74667
  C       -0.04041       -1.54893       -0.18143
  C        1.06845       -1.22752        0.56084
  C        0.70824        2.47740        0.81466
  H        1.70490       -2.00486        0.97431
  C        1.72826        2.77420        1.69348
  C        2.62155        1.77051        2.13229
  C        2.42241        0.47278        1.72844
  H        3.06372       -0.32264        2.09769
  H        3.43376        2.01701        2.80844
  H        1.83517        3.78574        2.05946
  H        0.02213        3.25915        0.52067
  O       -1.97192       -0.96070       -1.42260
  H       -0.32669       -2.58042       -0.35644
  C       -1.34196        1.89135       -1.26575
  C       -2.79969        1.73375       -1.59320
  C       -3.67262        2.47555       -0.64284
  C       -3.65878        3.83230       -0.68736
  C       -2.81362        4.64515       -1.53350
  C       -1.60194        4.25165       -2.04955
  C       -0.81952        3.06995       -1.76719
  O       -3.23728        1.15672       -2.56718
  C        0.65022        3.21047       -2.11586
  H       -4.38769        4.36707       -0.07613
  C       -4.55729        1.65336        0.25040
  H       -1.08630        4.99807       -2.64705
  C       -3.31329        6.05023       -1.80427
  H        0.72382        3.56324       -3.15812
  H        1.15222        3.94477       -1.48783
  H        1.19760        2.26223       -2.03034
  H       -5.18532        2.28643        0.88283
  H       -5.19638        0.99674       -0.35291
  H       -3.95809        1.00531        0.89966
  H       -2.61597        6.61827       -2.42442
  H       -4.28097        6.03189       -2.31316
  H       -3.45537        6.60107       -0.86717
  C       -1.75541       -1.34490       -2.78783
  H       -2.73291       -1.61990       -3.18413
  H       -1.36223       -0.50332       -3.36460
  H       -1.06704       -2.19998       -2.84171
