# Supplementary material for: Synthetic, Computational, and Experimental Studies of a Class 3 Atropisomeric α‑Naphthyl Tropone
Source: J Org Chem. 2025 Aug 5;90(32):11501–9. doi: 10.1021/acs.joc.5c00992 (PMC12362610; doi:10.1021/acs.joc.5c00992)
Supplement: Supplementary file 3 [file jo5c00992_si_003.zip › Agyemang_JOC_XYZ/(6a) Tropone_MeONpth_RCS/Tropone-MeONphth__350_.xyz]

43
Tropone-MeONphth (350)
  C        0.75815        0.30811        1.49103
  C        0.42805        1.20701        0.42185
  C       -0.66187        0.89314       -0.50192
  C       -1.00879       -0.46091       -0.54383
  C       -0.65790       -1.36670        0.49091
  C        0.15928       -0.97732        1.51843
  C        1.29259        2.32616        0.25412
  H        0.39026       -1.65968        2.33211
  C        2.29406        2.61945        1.15672
  C        2.50166        1.80790        2.29555
  C        1.75481        0.66056        2.44185
  H        1.94622       -0.02117        3.26689
  H        3.27195        2.06235        3.01753
  H        2.93953        3.47503        0.97880
  H        1.18677        2.94449       -0.62739
  O       -1.95771       -0.87843       -1.45342
  H       -1.09161       -2.36015        0.47741
  C       -0.96611        1.82368       -1.62873
  C       -1.45658        1.20491       -2.91777
  C       -2.82443        1.51747       -3.42980
  C       -3.17787        2.78312       -3.75435
  C       -2.42071        3.99471       -3.50396
  C       -1.54171        4.12603       -2.47380
  C       -1.19763        3.17058       -1.42522
  O       -0.74408        0.44401       -3.56597
  C       -1.17921        3.85851       -0.06916
  H       -4.10998        2.91457       -4.30415
  C       -3.69274        0.33189       -3.76084
  H       -1.14021        5.12581       -2.30509
  C       -2.73196        5.17306       -4.39942
  H       -2.09659        4.45243        0.01675
  H       -1.14774        3.16292        0.76702
  H       -0.33972        4.55556        0.03846
  H       -4.60030        0.64326       -4.28560
  H       -3.14102       -0.37292       -4.39046
  H       -3.97752       -0.19456       -2.84419
  H       -2.19816        6.07473       -4.08615
  H       -2.45188        4.95510       -5.43776
  H       -3.80673        5.39404       -4.39898
  C       -1.62776       -2.04521       -2.22123
  H       -2.48776       -2.23434       -2.86444
  H       -0.74329       -1.85162       -2.83593
  H       -1.46284       -2.91811       -1.58027
