# Supplementary material for: Synthetic, Computational, and Experimental Studies of a Class 3 Atropisomeric α‑Naphthyl Tropone
Source: J Org Chem. 2025 Aug 5;90(32):11501–9. doi: 10.1021/acs.joc.5c00992 (PMC12362610; doi:10.1021/acs.joc.5c00992)
Supplement: Supplementary file 3 [file jo5c00992_si_003.zip › Agyemang_JOC_XYZ/(6a) Tropone_MeONpth_RCS/Tropone-MeONphth__215_.xyz]

43
Tropone-MeONphth (215)
  C        0.94250        0.50519        1.27955
  C        0.32960        1.25487        0.21924
  C       -0.46472        0.57604       -0.78200
  C       -0.79119       -0.76192       -0.53021
  C       -0.21619       -1.49155        0.54172
  C        0.65563       -0.87571        1.40447
  C        0.48979        2.67094        0.27173
  H        1.11407       -1.44117        2.21087
  C        1.27069        3.28248        1.22798
  C        1.94843        2.52095        2.20927
  C        1.77029        1.15735        2.23598
  H        2.24214        0.55348        3.00734
  H        2.57723        3.01203        2.94572
  H        1.35810        4.36542        1.23176
  H       -0.03291        3.29772       -0.43622
  O       -1.57276       -1.38579       -1.46745
  H       -0.44524       -2.54124        0.67231
  C       -1.19806        1.35654       -1.83331
  C       -0.31197        2.32864       -2.54002
  C       -0.76352        3.63832       -3.07725
  C       -1.98556        3.91948       -3.60624
  C       -3.16291        3.09844       -3.69089
  C       -3.38486        1.98131       -2.93884
  C       -2.57875        1.32825       -1.93127
  O        0.90084        2.08556       -2.61050
  C       -3.45642        0.56223       -0.95625
  H       -2.08451        4.89922       -4.07458
  C        0.33985        4.66537       -3.15912
  H       -4.37720        1.54299       -3.04076
  C       -4.24402        3.59665       -4.62714
  H       -4.33830        1.16733       -0.71975
  H       -3.80473       -0.38005       -1.39155
  H       -2.94334        0.33253       -0.02295
  H       -0.05140        5.64645       -3.44175
  H        0.86366        4.74859       -2.20054
  H        1.09638        4.35302       -3.88571
  H       -5.12544        2.95000       -4.61384
  H       -4.56184        4.61067       -4.35419
  H       -3.87275        3.64470       -5.65827
  C       -1.90287       -2.75913       -1.31757
  H       -2.54327       -3.00084       -2.16758
  H       -1.00978       -3.39623       -1.34970
  H       -2.45370       -2.94655       -0.38606
