# Supplementary material for: Synthetic, Computational, and Experimental Studies of a Class 3 Atropisomeric α‑Naphthyl Tropone
Source: J Org Chem. 2025 Aug 5;90(32):11501–9. doi: 10.1021/acs.joc.5c00992 (PMC12362610; doi:10.1021/acs.joc.5c00992)
Supplement: Supplementary file 3 [file jo5c00992_si_003.zip › Agyemang_JOC_XYZ/(6a) Tropone_MeONpth_RCS/Tropone-MeONphth__235_.xyz]

43
Tropone-MeONphth (235)
  C        0.96199        0.49817        1.27481
  C        0.34664        1.26627        0.23085
  C       -0.54361        0.62687       -0.69458
  C       -0.86684       -0.71357       -0.48950
  C       -0.26782       -1.46900        0.55124
  C        0.63533       -0.87472        1.40095
  C        0.62953        2.66240        0.18944
  H        1.10077       -1.45950        2.19029
  C        1.49612        3.24636        1.08648
  C        2.13317        2.47375        2.08864
  C        1.86115        1.12755        2.18019
  H        2.32469        0.52262        2.95571
  H        2.82033        2.94540        2.78464
  H        1.69086        4.31325        1.02641
  H        0.14481        3.28383       -0.55395
  O       -1.74486       -1.27290       -1.38098
  H       -0.51007       -2.51688        0.67748
  C       -1.22678        1.42188       -1.76580
  C       -0.25485        2.04674       -2.70058
  C       -0.52921        3.28053       -3.47998
  C       -1.74282        3.72412       -3.91296
  C       -3.06252        3.19966       -3.69184
  C       -3.39654        2.27107       -2.74581
  C       -2.59778        1.58256       -1.76145
  O        0.89179        1.58093       -2.76564
  C       -3.45319        0.96935       -0.66543
  H       -1.71626        4.59866       -4.56319
  C        0.72270        4.00784       -3.90350
  H       -4.46093        2.05479       -2.66497
  C       -4.15305        3.80679       -4.55105
  H       -4.26685        1.65149       -0.39826
  H       -3.89903        0.03041       -1.01245
  H       -2.88044        0.75145        0.23571
  H        0.48853        4.95506       -4.39623
  H        1.36699        4.19825       -3.03811
  H        1.31432        3.38242       -4.57967
  H       -5.13413        3.37831       -4.32989
  H       -4.21325        4.89138       -4.39707
  H       -3.94393        3.64686       -5.61569
  C       -2.05688       -2.65600       -1.28550
  H       -2.74694       -2.85815       -2.10661
  H       -1.16280       -3.28105       -1.40478
  H       -2.54875       -2.89619       -0.33356
