# Supplementary material for: Synthetic, Computational, and Experimental Studies of a Class 3 Atropisomeric α‑Naphthyl Tropone
Source: J Org Chem. 2025 Aug 5;90(32):11501–9. doi: 10.1021/acs.joc.5c00992 (PMC12362610; doi:10.1021/acs.joc.5c00992)
Supplement: Supplementary file 3 [file jo5c00992_si_003.zip › Agyemang_JOC_XYZ/(6a) Tropone_MeONpth_RCS/Tropone-MeONphth__370_.xyz]

43
Tropone-MeONphth (370)
  C        0.58123        0.25819        1.58923
  C        0.45531        1.15431        0.47365
  C       -0.62333        0.97162       -0.50388
  C       -1.07011       -0.35389       -0.57404
  C       -0.92144       -1.27044        0.49868
  C       -0.17643       -0.94251        1.59979
  C        1.51810        2.08304        0.29778
  H       -0.10193       -1.61926        2.44618
  C        2.51071        2.24858        1.24254
  C        2.50413        1.49081        2.43524
  C        1.56357        0.49646        2.58830
  H        1.59455       -0.16508        3.45036
  H        3.26632        1.65149        3.19138
  H        3.31261        2.95723        1.05608
  H        1.57567        2.64244       -0.62561
  O       -1.93950       -0.72767       -1.57905
  H       -1.45217       -2.21465        0.43520
  C       -0.81108        1.90003       -1.64990
  C       -1.70139        1.45007       -2.80716
  C       -3.13992        1.88435       -2.78533
  C       -3.37351        3.16719       -3.13484
  C       -2.33283        4.16616       -3.35379
  C       -1.15301        4.16303       -2.67812
  C       -0.74249        3.27836       -1.57648
  O       -1.25342        0.89196       -3.79722
  C       -0.40516        4.11886       -0.35487
  H       -4.40276        3.48273       -3.30857
  C       -4.21736        0.86266       -2.56004
  H       -0.49784        5.02295       -2.82675
  C       -2.66404        5.27411       -4.32635
  H       -1.16476        4.90455       -0.27423
  H       -0.41028        3.55153        0.57305
  H        0.56430        4.62567       -0.43952
  H       -5.20436        1.29645       -2.74486
  H       -4.07350        0.00482       -3.22660
  H       -4.18424        0.47380       -1.53762
  H       -1.85730        6.00912       -4.39680
  H       -2.84511        4.86668       -5.32867
  H       -3.58004        5.79777       -4.02433
  C       -1.45659       -1.74408       -2.47086
  H       -2.29423       -1.99527       -3.12314
  H       -0.62894       -1.35479       -3.07238
  H       -1.14084       -2.63514       -1.91627
