# Supplementary material for: Synthetic, Computational, and Experimental Studies of a Class 3 Atropisomeric α‑Naphthyl Tropone
Source: J Org Chem. 2025 Aug 5;90(32):11501–9. doi: 10.1021/acs.joc.5c00992 (PMC12362610; doi:10.1021/acs.joc.5c00992)
Supplement: Supplementary file 3 [file jo5c00992_si_003.zip › Agyemang_JOC_XYZ/(6a) Tropone_MeONpth_RCS/Tropone-MeONphth__130_.xyz]

43
Tropone-MeONphth (130)
  C        1.15034        0.21831        1.06500
  C        0.41492        1.18304        0.29857
  C       -0.67385        0.75362       -0.53574
  C       -0.89948       -0.61650       -0.67279
  C       -0.16033       -1.57009        0.07327
  C        0.82812       -1.15494        0.93339
  C        0.84636        2.53988        0.37298
  H        1.38430       -1.88735        1.51244
  C        1.88911        2.92067        1.18837
  C        2.57497        1.96930        1.98244
  C        2.21224        0.64394        1.91053
  H        2.74219       -0.10581        2.49241
  H        3.38861        2.28429        2.62882
  H        2.19198        3.96351        1.21799
  H        0.35839        3.29116       -0.23540
  O       -1.92431       -0.98694       -1.50407
  H       -0.37626       -2.62676       -0.02179
  C       -1.40690        1.74085       -1.39291
  C       -2.02456        2.82821       -0.58667
  C       -2.27316        4.20008       -1.09823
  C       -2.53723        4.55810       -2.38624
  C       -2.56986        3.76584       -3.58510
  C       -2.04392        2.51125       -3.71436
  C       -1.35711        1.66271       -2.77091
  O       -2.25290        2.62359        0.61439
  C       -0.54768        0.58531       -3.47175
  H       -2.80239        5.60488       -2.53699
  C       -2.34643        5.23860       -0.00626
  H       -2.07589        2.09717       -4.72099
  C       -3.17301        4.44506       -4.79777
  H       -0.07672        0.99754       -4.37001
  H        0.23452        0.17416       -2.83426
  H       -1.19546       -0.24211       -3.77924
  H       -2.42676        6.24776       -0.41939
  H       -3.20283        5.04272        0.64690
  H       -1.46232        5.17869        0.63819
  H       -3.14354        3.80225       -5.68154
  H       -4.21903        4.71864       -4.61195
  H       -2.63641        5.37231       -5.03447
  C       -2.27345       -2.35979       -1.62214
  H       -3.11318       -2.38978       -2.31856
  H       -1.44598       -2.95643       -2.02915
  H       -2.58979       -2.78042       -0.65905
