# Supplementary material for: Synthetic, Computational, and Experimental Studies of a Class 3 Atropisomeric α‑Naphthyl Tropone
Source: J Org Chem. 2025 Aug 5;90(32):11501–9. doi: 10.1021/acs.joc.5c00992 (PMC12362610; doi:10.1021/acs.joc.5c00992)
Supplement: Supplementary file 3 [file jo5c00992_si_003.zip › Agyemang_JOC_XYZ/(6a) Tropone_MeONpth_RCS/Tropone-MeONphth__170_.xyz]

43
Tropone-MeONphth (170)
  C        1.14019        0.21224        1.06734
  C        0.41324        1.14702        0.25086
  C       -0.84411        0.74840       -0.39424
  C       -0.98716       -0.64610       -0.52996
  C       -0.19770       -1.58716        0.18248
  C        0.79927       -1.16032        1.01690
  C        1.07604        2.39127        0.03923
  H        1.36587       -1.87539        1.60718
  C        2.21924        2.75270        0.71955
  C        2.80730        1.88552        1.66661
  C        2.28447        0.62169        1.80733
  H        2.76594       -0.10769        2.45393
  H        3.68581        2.19159        2.22595
  H        2.67906        3.71354        0.50784
  H        0.71717        3.07044       -0.71539
  O       -2.14826       -1.07486       -1.12721
  H       -0.41886       -2.64328        0.10702
  C       -1.55958        1.69965       -1.32077
  C       -1.48573        3.13859       -0.89013
  C       -1.32070        4.30724       -1.79747
  C       -1.92717        4.46790       -3.00276
  C       -2.71656        3.52216       -3.74676
  C       -2.65534        2.17609       -3.55346
  C       -1.87026        1.36811       -2.63637
  O       -1.51756        3.39459        0.32099
  C       -1.41296        0.11002       -3.35544
  H       -1.85202        5.45822       -3.45205
  C       -0.61623        5.48233       -1.15880
  H       -3.19189        1.57410       -4.28777
  C       -3.56192        4.09182       -4.86538
  H       -1.09680        0.39900       -4.36434
  H       -0.56397       -0.36612       -2.86564
  H       -2.21205       -0.62989       -3.46038
  H       -0.43615        6.27500       -1.88944
  H       -1.21747        5.87887       -0.33525
  H        0.33929        5.18518       -0.71556
  H       -4.08702        3.30865       -5.41782
  H       -4.31001        4.79027       -4.47106
  H       -2.94355        4.65329       -5.57635
  C       -2.39516       -2.46111       -1.31096
  H       -3.32064       -2.52002       -1.88632
  H       -1.58865       -2.94765       -1.87578
  H       -2.53762       -2.97974       -0.35471
