# Supplementary material for: Synthetic, Computational, and Experimental Studies of a Class 3 Atropisomeric α‑Naphthyl Tropone
Source: J Org Chem. 2025 Aug 5;90(32):11501–9. doi: 10.1021/acs.joc.5c00992 (PMC12362610; doi:10.1021/acs.joc.5c00992)
Supplement: Supplementary file 3 [file jo5c00992_si_003.zip › Agyemang_JOC_XYZ/(6a) Tropone_MeONpth_RCS/Tropone-MeONphth__275_.xyz]

43
Tropone-MeONphth (275)
  C        0.93232        0.45322        1.31566
  C        0.34075        1.27712        0.30021
  C       -0.59276        0.70976       -0.61241
  C       -0.91486       -0.63626       -0.51209
  C       -0.32914       -1.45604        0.48508
  C        0.57333       -0.91622        1.37541
  C        0.71797        2.65100        0.24367
  H        1.02097       -1.54702        2.13887
  C        1.61978        3.17733        1.14210
  C        2.19872        2.36189        2.14801
  C        1.86024        1.02923        2.22750
  H        2.30182        0.39395        2.99165
  H        2.90918        2.79010        2.84887
  H        1.89455        4.22656        1.07777
  H        0.28714        3.28298       -0.52650
  O       -1.83994       -1.09654       -1.41116
  H       -0.58544       -2.50627        0.55319
  C       -1.20884        1.53968       -1.70020
  C       -0.45615        1.44008       -2.96657
  C       -0.78099        2.20138       -4.19938
  C       -1.82000        3.06258       -4.41244
  C       -2.89526        3.49558       -3.56693
  C       -3.10489        3.11816       -2.26707
  C       -2.35761        2.24536       -1.40563
  O        0.52910        0.68437       -3.01072
  C       -2.93116        2.10316       -0.00244
  H       -1.85007        3.50202       -5.40921
  C        0.19066        1.94499       -5.32293
  H       -3.98261        3.55437       -1.79695
  C       -3.86807        4.46213       -4.21362
  H       -3.85480        2.67501        0.11347
  H       -3.14602        1.05380        0.22281
  H       -2.21757        2.45172        0.75116
  H       -0.06391        2.52175       -6.21600
  H        1.21036        2.19032       -5.00736
  H        0.21119        0.87782       -5.56972
  H       -4.66424        4.76294       -3.52797
  H       -3.34953        5.36792       -4.55128
  H       -4.33364        4.01170       -5.09875
  C       -2.06659       -2.49647       -1.51425
  H       -2.75713       -2.62312       -2.34958
  H       -1.13559       -3.03682       -1.72689
  H       -2.52750       -2.90094       -0.60323
