# Supplementary material for: Synthetic, Computational, and Experimental Studies of a Class 3 Atropisomeric α‑Naphthyl Tropone
Source: J Org Chem. 2025 Aug 5;90(32):11501–9. doi: 10.1021/acs.joc.5c00992 (PMC12362610; doi:10.1021/acs.joc.5c00992)
Supplement: Supplementary file 3 [file jo5c00992_si_003.zip › Agyemang_JOC_XYZ/(6a) Tropone_MeONpth_RCS/Tropone-MeONphth__330_.xyz]

43
Tropone-MeONphth (330)
  C        0.87603        0.36242        1.40947
  C        0.39543        1.25848        0.39583
  C       -0.66395        0.84433       -0.50475
  C       -0.97281       -0.51735       -0.51526
  C       -0.47622       -1.40906        0.46851
  C        0.40030       -0.97268        1.42833
  C        1.06572        2.51101        0.28149
  H        0.75514       -1.65370        2.19720
  C        2.05464        2.89002        1.16454
  C        2.44437        2.03947        2.22596
  C        1.87047        0.79264        2.33035
  H        2.19082        0.10088        3.10565
  H        3.21057        2.35563        2.92730
  H        2.55053        3.84762        1.03264
  H        0.81768        3.16963       -0.54072
  O       -1.95775       -0.95053       -1.37189
  H       -0.82496       -2.43472        0.47651
  C       -1.08103        1.73718       -1.63185
  C       -1.17177        1.06613       -2.96797
  C       -2.28068        1.34543       -3.92140
  C       -2.77258        2.57801       -4.21543
  C       -2.47606        3.85219       -3.60820
  C       -1.95121        3.99881       -2.35912
  C       -1.57651        3.00175       -1.37702
  O       -0.34631        0.20354       -3.28393
  C       -1.78426        3.52476        0.03653
  H       -3.46637        2.62724       -5.05512
  C       -2.73718        0.14144       -4.70683
  H       -1.90436        5.02001       -1.98185
  C       -2.88876        5.07355       -4.40223
  H       -2.79233        3.95000        0.10404
  H       -1.69041        2.75060        0.79541
  H       -1.08041        4.32757        0.28564
  H       -3.49047        0.41372       -5.45046
  H       -1.88819       -0.33646       -5.20330
  H       -3.17297       -0.60118       -4.03025
  H       -2.67420        6.00103       -3.86451
  H       -2.36227        5.10787       -5.36402
  H       -3.96243        5.04988       -4.62621
  C       -1.73925       -2.20020       -2.03620
  H       -2.58690       -2.33357       -2.70910
  H       -0.81113       -2.16052       -2.61450
  H       -1.71876       -3.04108       -1.33430
