# Supplementary material for: Synthetic, Computational, and Experimental Studies of a Class 3 Atropisomeric α‑Naphthyl Tropone
Source: J Org Chem. 2025 Aug 5;90(32):11501–9. doi: 10.1021/acs.joc.5c00992 (PMC12362610; doi:10.1021/acs.joc.5c00992)
Supplement: Supplementary file 3 [file jo5c00992_si_003.zip › Agyemang_JOC_XYZ/(6a) Tropone_MeONpth_RCS/Tropone-MeONphth__185_.xyz]

43
Tropone-MeONphth (185)
  C        1.46286        0.52468        0.46086
  C        0.25631        1.29443        0.30347
  C       -0.87143        0.73190       -0.43913
  C       -0.87087       -0.68199       -0.49317
  C        0.31269       -1.44185       -0.32944
  C        1.48249       -0.83169        0.05339
  C        0.21886        2.54794        0.98071
  H        2.40275       -1.40383        0.13047
  C        1.32215        3.05650        1.63762
  C        2.54724        2.35495        1.65424
  C        2.60116        1.10062        1.08814
  H        3.50852        0.50533        1.15114
  H        3.41696        2.77668        2.14887
  H        1.23376        4.00393        2.16186
  H       -0.70766        3.09469        1.04233
  O       -2.08519       -1.29080       -0.60904
  H        0.29746       -2.50875       -0.51374
  C       -1.74431        1.58861       -1.28245
  C       -1.55424        3.09155       -1.19936
  C       -0.64550        3.69177       -2.23007
  C       -1.18056        3.86819       -3.45807
  C       -2.49162        3.37885       -3.84476
  C       -3.05656        2.25460       -3.31427
  C       -2.51075        1.25505       -2.38991
  O       -2.15958        3.79920       -0.41212
  C       -2.82225       -0.14236       -2.89184
  H       -0.61896        4.43531       -4.20011
  C        0.72763        4.14609       -1.82558
  H       -4.00208        1.95207       -3.76325
  C       -3.19812        4.14215       -4.94220
  H       -3.25907       -0.08941       -3.89209
  H       -1.90367       -0.73360       -2.97077
  H       -3.50841       -0.68330       -2.23822
  H        1.20886        4.68894       -2.64477
  H        0.68063        4.79439       -0.94373
  H        1.36010        3.29379       -1.55356
  H       -4.12148        3.64620       -5.25504
  H       -3.45211        5.15635       -4.60866
  H       -2.55204        4.24877       -5.82343
  C       -2.16188       -2.69381       -0.83411
  H       -3.22573       -2.91977       -0.92011
  H       -1.65393       -2.98105       -1.76404
  H       -1.74160       -3.25825        0.00644
