# Supplementary material for: Synthetic, Computational, and Experimental Studies of a Class 3 Atropisomeric α‑Naphthyl Tropone
Source: J Org Chem. 2025 Aug 5;90(32):11501–9. doi: 10.1021/acs.joc.5c00992 (PMC12362610; doi:10.1021/acs.joc.5c00992)
Supplement: Supplementary file 3 [file jo5c00992_si_003.zip › Agyemang_JOC_XYZ/(6a) Tropone_MeONpth_RCS/Tropone-MeONphth__80_.xyz]

43
Tropone-MeONphth (80)
  C        1.16888        0.15660        1.06717
  C        0.50345        1.17203        0.30165
  C       -0.51871        0.80329       -0.61847
  C       -0.86479       -0.53375       -0.75664
  C       -0.21495       -1.53963        0.00153
  C        0.77908       -1.19423        0.89108
  C        0.89504        2.52886        0.50099
  H        1.27664       -1.96706        1.47098
  C        1.89106        2.85753        1.39419
  C        2.55197        1.85072        2.14341
  C        2.19282        0.53123        1.98102
  H        2.68807       -0.24829        2.55436
  H        3.33467        2.12428        2.84470
  H        2.17071        3.89852        1.53039
  H        0.38979        3.30938       -0.05906
  O       -1.83512       -0.80474       -1.68298
  H       -0.49355       -2.58000       -0.11400
  C       -1.25522        1.84029       -1.41241
  C       -2.55807        2.18298       -0.80543
  C       -3.48274        3.21867       -1.33269
  C       -3.33222        4.00401       -2.44065
  C       -2.29259        4.08309       -3.42581
  C       -1.14999        3.32869       -3.45795
  C       -0.66529        2.31160       -2.56788
  O       -2.90992        1.58144        0.22358
  C        0.67576        1.71455       -2.97227
  H       -4.15133        4.70014       -2.62016
  C       -4.72440        3.38013       -0.49333
  H       -0.48727        3.53219       -4.29566
  C       -2.52217        5.10694       -4.52011
  H        0.97494        2.04216       -3.97082
  H        1.46195        2.01040       -2.26920
  H        0.63767        0.62192       -2.96411
  H       -5.38398        4.15498       -0.89277
  H       -5.26807        2.43104       -0.43615
  H       -4.45492        3.62458        0.53975
  H       -1.70142        5.12601       -5.24144
  H       -3.44921        4.89301       -5.06580
  H       -2.62560        6.11338       -4.09617
  C       -2.43994       -2.09182       -1.69292
  H       -3.25822       -2.02814       -2.41193
  H       -1.73560       -2.86785       -2.02015
  H       -2.84181       -2.35001       -0.70538
