# Supplementary material for: Synthetic, Computational, and Experimental Studies of a Class 3 Atropisomeric α‑Naphthyl Tropone
Source: J Org Chem. 2025 Aug 5;90(32):11501–9. doi: 10.1021/acs.joc.5c00992 (PMC12362610; doi:10.1021/acs.joc.5c00992)
Supplement: Supplementary file 3 [file jo5c00992_si_003.zip › Agyemang_JOC_XYZ/(6a) Tropone_MeONpth_RCS/Tropone-MeONphth__310_.xyz]

43
Tropone-MeONphth (310)
  C        0.90154        0.39332        1.37545
  C        0.35861        1.27520        0.38066
  C       -0.66036        0.79958       -0.51403
  C       -0.99276       -0.54973       -0.47391
  C       -0.45109       -1.42270        0.50075
  C        0.46449       -0.95588        1.41258
  C        0.90619        2.58837        0.29737
  H        0.87036       -1.62224        2.16925
  C        1.88177        3.01685        1.17201
  C        2.37260        2.15923        2.18661
  C        1.89267        0.87154        2.27599
  H        2.27739        0.19181        3.03208
  H        3.13479        2.51178        2.87513
  H        2.28476        4.02125        1.07629
  H        0.56458        3.25417       -0.48669
  O       -1.97239       -0.98611       -1.33256
  H       -0.77934       -2.45530        0.53350
  C       -1.17234        1.64779       -1.63706
  C       -0.92507        1.04885       -2.97731
  C       -1.71317        1.38247       -4.19047
  C       -2.38583        2.53926       -4.45096
  C       -2.60916        3.70180       -3.63590
  C       -2.38993        3.77226       -2.28906
  C       -1.89083        2.79338       -1.35603
  O       -0.05846        0.17038       -3.10060
  C       -2.21748        3.16951        0.08214
  H       -2.80591        2.61596       -5.45372
  C       -1.61492        0.33259       -5.27093
  H       -2.69860        4.70301       -1.81510
  C       -3.18995        4.90254       -4.35467
  H       -3.26544        3.48138        0.14702
  H       -2.06131        2.34668        0.77736
  H       -1.60535        4.01468        0.41913
  H       -2.29202        0.55169       -6.10067
  H       -0.58877        0.26838       -5.64696
  H       -1.84771       -0.65782       -4.86555
  H       -3.47880        5.69379       -3.65760
  H       -2.46146        5.32098       -5.06091
  H       -4.07623        4.62379       -4.93760
  C       -1.73424       -2.22130       -2.01477
  H       -2.53010       -2.30756       -2.75780
  H       -0.76117       -2.19261       -2.51603
  H       -1.79192       -3.08123       -1.33622
