# Supplementary material for: Synthetic, Computational, and Experimental Studies of a Class 3 Atropisomeric α‑Naphthyl Tropone
Source: J Org Chem. 2025 Aug 5;90(32):11501–9. doi: 10.1021/acs.joc.5c00992 (PMC12362610; doi:10.1021/acs.joc.5c00992)
Supplement: Supplementary file 3 [file jo5c00992_si_003.zip › Agyemang_JOC_XYZ/(6a) Tropone_MeONpth_RCS/Tropone-MeONphth__255_.xyz]

43
Tropone-MeONphth (255)
  C        0.93458        0.45294        1.30885
  C        0.34661        1.26734        0.28501
  C       -0.57172        0.68861       -0.64033
  C       -0.90429       -0.65422       -0.51596
  C       -0.32100       -1.46427        0.49135
  C        0.57992       -0.91729        1.37750
  C        0.69840        2.64751        0.24141
  H        1.02677       -1.54145        2.14680
  C        1.58409        3.18443        1.14914
  C        2.16988        2.37462        2.15477
  C        1.84798        1.03790        2.22918
  H        2.28908        0.40688        2.99700
  H        2.86870        2.81094        2.86217
  H        1.83888        4.23890        1.09320
  H        0.25884        3.28018       -0.52232
  O       -1.82154       -1.13558       -1.41607
  H       -0.57781       -2.51353        0.56962
  C       -1.20037        1.52222       -1.71771
  C       -0.26428        1.79292       -2.82871
  C       -0.53560        2.73553       -3.94380
  C       -1.71422        3.34838       -4.26269
  C       -3.00779        3.31150       -3.64326
  C       -3.31806        2.69209       -2.46235
  C       -2.50832        1.93119       -1.55180
  O        0.84628        1.23489       -2.81686
  C       -3.23516        1.51222       -0.28265
  H       -1.67899        3.97023       -5.15694
  C        0.66580        2.96883       -4.82348
  H       -4.35030        2.80771       -2.13956
  C       -4.09544        4.06719       -4.38136
  H       -4.15272        2.08803       -0.13863
  H       -3.50206        0.45106       -0.33772
  H       -2.60438        1.64284        0.59959
  H        0.45504        3.70232       -5.60615
  H        1.51702        3.30706       -4.22367
  H        0.98788        2.02807       -5.28202
  H       -5.05749        4.00635       -3.86687
  H       -3.83297        5.12699       -4.48653
  H       -4.22692        3.66818       -5.39396
  C       -2.09305       -2.53058       -1.45302
  H       -2.79506       -2.67233       -2.27642
  H       -1.18272       -3.11116       -1.64881
  H       -2.55726       -2.87954       -0.52108
