# Supplementary material for: Synthetic, Computational, and Experimental Studies of a Class 3 Atropisomeric α‑Naphthyl Tropone
Source: J Org Chem. 2025 Aug 5;90(32):11501–9. doi: 10.1021/acs.joc.5c00992 (PMC12362610; doi:10.1021/acs.joc.5c00992)
Supplement: Supplementary file 3 [file jo5c00992_si_003.zip › Agyemang_JOC_XYZ/(6a) Tropone_MeONpth_RCS/Tropone-MeONphth__150_.xyz]

43
Tropone-MeONphth (150)
  C        1.15562        0.21330        1.04635
  C        0.40789        1.16914        0.27789
  C       -0.77164        0.75007       -0.45601
  C       -0.95844       -0.63219       -0.59286
  C       -0.18551       -1.57996        0.12603
  C        0.82271       -1.15960        0.95542
  C        0.94825        2.48777        0.22243
  H        1.39547       -1.88462        1.52754
  C        2.05392        2.85756        0.95621
  C        2.71027        1.93129        1.79994
  C        2.27238        0.62817        1.82416
  H        2.79199       -0.11810        2.41992
  H        3.56677        2.23989        2.39147
  H        2.43045        3.87322        0.87526
  H        0.50947        3.22302       -0.43567
  O       -2.05583       -1.02913       -1.31291
  H       -0.40449       -2.63650        0.04309
  C       -1.49141        1.71239       -1.35732
  C       -1.76611        3.02283       -0.69227
  C       -1.78036        4.33690       -1.38683
  C       -2.20223        4.57512       -2.65855
  C       -2.61818        3.64741       -3.67503
  C       -2.33200        2.31343       -3.66631
  C       -1.60761        1.49180       -2.72056
  O       -1.91149        3.04492        0.53767
  C       -0.96813        0.30947       -3.42942
  H       -2.27692        5.62410       -2.94575
  C       -1.44942        5.49842       -0.48073
  H       -2.60852        1.77479       -4.57246
  C       -3.33519        4.25223       -4.86438
  H       -0.54584        0.65395       -4.37994
  H       -0.16441       -0.14246       -2.84851
  H       -1.70339       -0.46980       -3.65399
  H       -1.36597        6.43107       -1.04514
  H       -2.21900        5.60725        0.29008
  H       -0.51302        5.31740        0.05795
  H       -3.59401        3.49760       -5.61196
  H       -4.26077        4.74864       -4.54857
  H       -2.71337        5.01385       -5.35147
  C       -2.33903       -2.41171       -1.47369
  H       -3.21940       -2.45740       -2.11708
  H       -1.50982       -2.94371       -1.95871
  H       -2.57151       -2.89199       -0.51477
