# Supplementary material for: Synthetic, Computational, and Experimental Studies of a Class 3 Atropisomeric α‑Naphthyl Tropone
Source: J Org Chem. 2025 Aug 5;90(32):11501–9. doi: 10.1021/acs.joc.5c00992 (PMC12362610; doi:10.1021/acs.joc.5c00992)
Supplement: Supplementary file 3 [file jo5c00992_si_003.zip › Agyemang_JOC_XYZ/(6a) Tropone_MeONpth_RCS/Tropone-MeONphth__280_.xyz]

43
Tropone-MeONphth (280)
  C        0.93276        0.45181        1.31696
  C        0.33957        1.27876        0.30464
  C       -0.60013        0.71510       -0.60454
  C       -0.92097       -0.63204       -0.50763
  C       -0.33339       -1.45435        0.48626
  C        0.57163       -0.91710        1.37568
  C        0.72611        2.65011        0.24588
  H        1.02088       -1.54988        2.13669
  C        1.63389        3.17204        1.14081
  C        2.21184        2.35415        2.14539
  C        1.86684        1.02327        2.22559
  H        2.30795        0.38585        2.98807
  H        2.92676        2.77884        2.84395
  H        1.91431        4.21969        1.07467
  H        0.29821        3.28416       -0.52415
  O       -1.84929       -1.08973       -1.40296
  H       -0.59102       -2.50437        0.55287
  C       -1.21327        1.54231       -1.69523
  C       -0.52485        1.35284       -2.98893
  C       -0.87363        2.07261       -4.24024
  C       -1.86154        2.99524       -4.43905
  C       -2.85428        3.54141       -3.55920
  C       -3.02573        3.22548       -2.23751
  C       -2.30493        2.32651       -1.38064
  O        0.42111        0.54947       -3.04467
  C       -2.83175        2.26512        0.04663
  H       -1.91673        3.39189       -5.45289
  C        0.01310        1.69929       -5.40085
  H       -3.84582        3.74088       -1.74331
  C       -3.78509        4.55458       -4.19568
  H       -3.77024        2.81489        0.15123
  H       -3.00180        1.23003        0.35587
  H       -2.10833        2.69212        0.74999
  H       -0.26465        2.23916       -6.30995
  H        1.06159        1.90385       -5.15980
  H       -0.03814        0.62052       -5.58468
  H       -4.51601        4.94423       -3.48284
  H       -3.21882        5.40195       -4.60024
  H       -4.33328        4.10732       -5.03433
  C       -2.04187       -2.49224       -1.54075
  H       -2.72548       -2.61550       -2.38216
  H       -1.09669       -3.00378       -1.76159
  H       -2.49725       -2.92944       -0.64208
