# Supplementary material for: Synthetic, Computational, and Experimental Studies of a Class 3 Atropisomeric α‑Naphthyl Tropone
Source: J Org Chem. 2025 Aug 5;90(32):11501–9. doi: 10.1021/acs.joc.5c00992 (PMC12362610; doi:10.1021/acs.joc.5c00992)
Supplement: Supplementary file 3 [file jo5c00992_si_003.zip › Agyemang_JOC_XYZ/(6a) Tropone_MeONpth_RCS/Tropone-MeONphth__225_.xyz]

43
Tropone-MeONphth (225)
  C        0.94229        0.51296        1.27986
  C        0.33761        1.26092        0.21449
  C       -0.49823        0.59132       -0.74811
  C       -0.81698       -0.74819       -0.51541
  C       -0.23369       -1.48127        0.54980
  C        0.64123       -0.86496        1.41148
  C        0.55997        2.66926        0.20752
  H        1.09699       -1.43240        2.21854
  C        1.37193        3.27827        1.13851
  C        2.01516        2.52175        2.14744
  C        1.79145        1.16576        2.21635
  H        2.25040        0.56997        3.00148
  H        2.66185        3.01249        2.86839
  H        1.51416        4.35448        1.10065
  H        0.06648        3.28748       -0.53112
  O       -1.64313       -1.34713       -1.43059
  H       -0.46395       -2.53082        0.68273
  C       -1.20937        1.37536       -1.81007
  C       -0.26758        2.18033       -2.63660
  C       -0.62029        3.47201       -3.27945
  C       -1.84438        3.84240       -3.74835
  C       -3.10948        3.16350       -3.67581
  C       -3.39531        2.12497       -2.83549
  C       -2.58907        1.44084       -1.85190
  O        0.91475        1.81784       -2.71524
  C       -3.45588        0.73864       -0.82078
  H       -1.87255        4.78409       -4.29736
  C        0.57346        4.36123       -3.52723
  H       -4.43452        1.79874       -2.84011
  C       -4.20506        3.73091       -4.55487
  H       -4.29886        1.38304       -0.55025
  H       -3.86285       -0.19387       -1.22593
  H       -2.90869        0.49664        0.08954
  H        0.26873        5.35101       -3.87791
  H        1.17031        4.46538       -2.61487
  H        1.24002        3.90381       -4.26561
  H       -5.14609        3.18790       -4.43615
  H       -4.38955        4.78601       -4.31801
  H       -3.91816        3.68651       -5.61249
  C       -1.98778       -2.71683       -1.27758
  H       -2.65981       -2.94480       -2.10687
  H       -1.10543       -3.36615       -1.34204
  H       -2.50925       -2.90031       -0.32881
