# Supplementary material for: Synthetic, Computational, and Experimental Studies of a Class 3 Atropisomeric α‑Naphthyl Tropone
Source: J Org Chem. 2025 Aug 5;90(32):11501–9. doi: 10.1021/acs.joc.5c00992 (PMC12362610; doi:10.1021/acs.joc.5c00992)
Supplement: Supplementary file 3 [file jo5c00992_si_003.zip › Agyemang_JOC_XYZ/(6a) Tropone_MeONpth_RCS/Tropone-MeONphth__360_.xyz]

43
Tropone-MeONphth (360)
  C        0.67662        0.28022        1.54159
  C        0.44761        1.17791        0.44443
  C       -0.64085        0.92674       -0.50432
  C       -1.03337       -0.41476       -0.55774
  C       -0.78310       -1.32618        0.50094
  C       -0.00083       -0.96643        1.56543
  C        1.41340        2.20828        0.26823
  H        0.15081       -1.64559        2.39971
  C        2.41012        2.44384        1.19332
  C        2.50849        1.65887        2.36506
  C        1.66497        0.58127        2.51788
  H        1.77559       -0.09002        3.36552
  H        3.27352        1.87198        3.10561
  H        3.13520        3.23159        1.00810
  H        1.38931        2.79970       -0.63678
  O       -1.94678       -0.81242       -1.51270
  H       -1.26872       -2.29536        0.46607
  C       -0.89028        1.86049       -1.63749
  C       -1.59174        1.31533       -2.87280
  C       -3.02525        1.68003       -3.11463
  C       -3.31752        2.95650       -3.44821
  C       -2.38633        4.07475       -3.43090
  C       -1.33559        4.15076       -2.57214
  C       -0.97000        3.23140       -1.49040
  O       -0.99672        0.65314       -3.71263
  C       -0.80278        4.00453       -0.19143
  H       -4.32261        3.17203       -3.81134
  C       -4.02897        0.56172       -3.18670
  H       -0.78259        5.09126       -2.55818
  C       -2.69816        5.21774       -4.36964
  H       -1.65198        4.69188       -0.10417
  H       -0.79283        3.36844        0.69093
  H        0.10491        4.62029       -0.17623
  H       -4.99068        0.92587       -3.56021
  H       -3.66444       -0.22450       -3.85686
  H       -4.17646        0.10717       -2.20255
  H       -2.00266        6.05129       -4.24089
  H       -2.64645        4.88715       -5.41403
  H       -3.71587        5.59300       -4.20404
  C       -1.54386       -1.90884       -2.34742
  H       -2.40924       -2.15026       -2.96599
  H       -0.70751       -1.60634       -2.98520
  H       -1.26965       -2.78526       -1.75056
