# Supplementary material for: Synthetic, Computational, and Experimental Studies of a Class 3 Atropisomeric α‑Naphthyl Tropone
Source: J Org Chem. 2025 Aug 5;90(32):11501–9. doi: 10.1021/acs.joc.5c00992 (PMC12362610; doi:10.1021/acs.joc.5c00992)
Supplement: Supplementary file 3 [file jo5c00992_si_003.zip › Agyemang_JOC_XYZ/(6a) Tropone_MeONpth_RCS/Tropone-MeONphth__120_.xyz]

43
Tropone-MeONphth (120)
  C        1.17237        0.14025        1.04298
  C        0.47442        1.15525        0.30793
  C       -0.62807        0.79450       -0.53128
  C       -0.94268       -0.55405       -0.67968
  C       -0.25370       -1.55828        0.04689
  C        0.77260       -1.21090        0.89475
  C        0.94550        2.49553        0.41944
  H        1.29632       -1.98228        1.45318
  C        2.01295        2.81275        1.22948
  C        2.67862        1.81034        1.97856
  C        2.26417        0.50169        1.88032
  H        2.77267       -0.28177        2.43648
  H        3.51454        2.07601        2.61866
  H        2.34828        3.84385        1.29566
  H        0.45591        3.27958       -0.14557
  O       -1.97749       -0.84826       -1.53191
  H       -0.53039       -2.59990       -0.05845
  C       -1.32959        1.82436       -1.36673
  C       -2.06848        2.80973       -0.54267
  C       -2.69783        4.05115       -1.06161
  C       -2.89876        4.41655       -2.36180
  C       -2.53474        3.78092       -3.59458
  C       -1.75643        2.66207       -3.71973
  C       -1.13585        1.81689       -2.73618
  O       -2.14862        2.61302        0.68175
  C       -0.19195        0.79417       -3.34971
  H       -3.43881        5.35332       -2.49746
  C       -3.21052        4.95221        0.03325
  H       -1.54166        2.36460       -4.74423
  C       -3.03479        4.47113       -4.84804
  H        0.19534        1.14876       -4.30821
  H        0.65463        0.58096       -2.69449
  H       -0.71804       -0.15040       -3.52310
  H       -3.64265        5.87067       -0.37212
  H       -3.96063        4.42978        0.63598
  H       -2.40209        5.20415        0.72795
  H       -2.74410        3.93355       -5.75390
  H       -4.12796        4.55302       -4.83766
  H       -2.63806        5.49185       -4.91688
  C       -2.42417       -2.19199       -1.65342
  H       -3.25966       -2.16147       -2.35486
  H       -1.63965       -2.84633       -2.05599
  H       -2.77433       -2.58889       -0.69231
