# Supplementary material for: Synthetic, Computational, and Experimental Studies of a Class 3 Atropisomeric α‑Naphthyl Tropone
Source: J Org Chem. 2025 Aug 5;90(32):11501–9. doi: 10.1021/acs.joc.5c00992 (PMC12362610; doi:10.1021/acs.joc.5c00992)
Supplement: Supplementary file 3 [file jo5c00992_si_003.zip › Agyemang_JOC_XYZ/(6a) Tropone_MeONpth_RCS/Tropone-MeONphth__395_.xyz]

43
Tropone-MeONphth (395)
  C        0.83966        0.12582        1.37622
  C        0.42404        1.11247        0.42087
  C       -0.28460        0.72437       -0.79972
  C       -0.62319       -0.63246       -0.91149
  C       -0.27538       -1.58651        0.08475
  C        0.44342       -1.22671        1.18688
  C        0.70475        2.46928        0.75843
  H        0.72856       -1.97133        1.92538
  C        1.41909        2.81161        1.89008
  C        1.88771        1.82138        2.77977
  C        1.58266        0.50173        2.52537
  H        1.89520       -0.27869        3.21530
  H        2.45635        2.09873        3.66212
  H        1.60838        3.86050        2.10155
  H        0.33540        3.26759        0.12914
  O       -1.09702       -1.25438       -2.02826
  H       -0.56786       -2.61466       -0.09860
  C       -1.00130        1.83903       -1.50236
  C       -2.46867        1.65902       -1.66478
  C       -3.40405        2.78404       -1.93023
  C       -3.13297        4.01123       -2.46601
  C       -1.90952        4.57008       -2.95257
  C       -0.67453        3.98709       -2.84332
  C       -0.24356        2.78487       -2.19044
  O       -2.98540        0.55892       -1.42536
  C        1.26023        2.58605       -2.34016
  H       -3.99744        4.66362       -2.58996
  C       -4.83438        2.44997       -1.58362
  H        0.14027        4.54543       -3.30148
  C       -2.03212        5.91675       -3.63625
  H        1.52690        2.65640       -3.40149
  H        1.82071        3.36752       -1.81425
  H        1.59788        1.62217       -1.96519
  H       -5.47839        3.32805       -1.66980
  H       -5.21142        1.66094       -2.24180
  H       -4.89978        2.04402       -0.56937
  H       -1.07044        6.27056       -4.01590
  H       -2.73244        5.86580       -4.47864
  H       -2.42266        6.66995       -2.94052
  C       -0.97994       -0.64905       -3.31129
  H       -0.93942       -1.47461       -4.02474
  H       -1.84260       -0.01798       -3.53534
  H       -0.05961       -0.05884       -3.38419
