# Supplementary material for: Synthetic, Computational, and Experimental Studies of a Class 3 Atropisomeric α‑Naphthyl Tropone
Source: J Org Chem. 2025 Aug 5;90(32):11501–9. doi: 10.1021/acs.joc.5c00992 (PMC12362610; doi:10.1021/acs.joc.5c00992)
Supplement: Supplementary file 3 [file jo5c00992_si_003.zip › Agyemang_JOC_XYZ/(6a) Tropone_MeONpth_RCS/Tropone-MeONphth__415_.xyz]

43
Tropone-MeONphth (415)
  C        0.94353        0.11186        1.32622
  C        0.46338        1.10824        0.41315
  C       -0.36304        0.73157       -0.71500
  C       -0.71398       -0.61217       -0.84378
  C       -0.26232       -1.58548        0.08992
  C        0.54380       -1.23932        1.13851
  C        0.81170        2.46208        0.69176
  H        0.89128       -1.99643        1.83647
  C        1.61663        2.79761        1.76193
  C        2.11853        1.80238        2.63068
  C        1.77580        0.48511        2.41379
  H        2.13250       -0.29419        3.08257
  H        2.75381        2.07676        3.46736
  H        1.85966        3.84148        1.94066
  H        0.42649        3.25272        0.05954
  O       -1.41843       -1.18192       -1.86389
  H       -0.57019       -2.61172       -0.07910
  C       -1.01887        1.83571       -1.49036
  C       -2.49700        1.86476       -1.33511
  C       -3.34090        3.04416       -1.65571
  C       -3.02758        4.12143       -2.43375
  C       -1.84046        4.44031       -3.17096
  C       -0.66094        3.74688       -3.12643
  C       -0.25499        2.61136       -2.34557
  O       -3.06822        0.89391       -0.81882
  C        1.21578        2.27798       -2.55256
  H       -3.82696        4.85228       -2.55224
  C       -4.72276        2.95730       -1.05682
  H        0.12988        4.14060       -3.76184
  C       -1.93511        5.67316       -4.04743
  H        1.44719        2.26058       -3.62397
  H        1.85231        3.04522       -2.09558
  H        1.49363        1.31721       -2.12292
  H       -5.29711        3.86827       -1.24240
  H       -5.26097        2.09815       -1.46960
  H       -4.66118        2.77643        0.02133
  H       -1.03167        5.82059       -4.64415
  H       -2.78892        5.60621       -4.73107
  H       -2.08547        6.57055       -3.43445
  C       -1.45434       -0.60051       -3.16264
  H       -1.70329       -1.41802       -3.84270
  H       -2.22161        0.17393       -3.24054
  H       -0.47821       -0.18266       -3.43452
