# Supplementary material for: Synthetic, Computational, and Experimental Studies of a Class 3 Atropisomeric α‑Naphthyl Tropone
Source: J Org Chem. 2025 Aug 5;90(32):11501–9. doi: 10.1021/acs.joc.5c00992 (PMC12362610; doi:10.1021/acs.joc.5c00992)
Supplement: Supplementary file 3 [file jo5c00992_si_003.zip › Agyemang_JOC_XYZ/(6a) Tropone_MeONpth_RCS/Tropone-MeONphth__100_.xyz]

43
Tropone-MeONphth (100)
  C        1.15464        0.15541        1.07143
  C        0.48379        1.16676        0.30707
  C       -0.55207        0.79755       -0.59901
  C       -0.88864       -0.54207       -0.73797
  C       -0.23196       -1.54515        0.01951
  C        0.76445       -1.19638        0.90409
  C        0.89221        2.52119        0.47898
  H        1.26479       -1.96706        1.48452
  C        1.90036        2.85294        1.35669
  C        2.55915        1.85090        2.11366
  C        2.19049        0.53206        1.97037
  H        2.68856       -0.24486        2.54488
  H        3.35100        2.12722        2.80362
  H        2.19249        3.89278        1.47379
  H        0.39433        3.29809       -0.09171
  O       -1.87308       -0.82387       -1.65129
  H       -0.50862       -2.58658       -0.09021
  C       -1.27222        1.84016       -1.40271
  C       -2.31886        2.52252       -0.61584
  C       -3.11020        3.68404       -1.09557
  C       -3.12495        4.23752       -2.34406
  C       -2.41011        3.90964       -3.54375
  C       -1.44728        2.94393       -3.67302
  C       -0.89441        2.02650       -2.71649
  O       -2.53921        2.12746        0.54133
  C        0.22240        1.15036       -3.26495
  H       -3.81063        5.07646       -2.46347
  C       -4.01016        4.26210       -0.03345
  H       -1.00898        2.86130       -4.66450
  C       -2.77237        4.74793       -4.75383
  H        0.56741        1.50406       -4.23963
  H        1.07835        1.12361       -2.58514
  H       -0.13209        0.11963       -3.37998
  H       -4.56020        5.13300       -0.40001
  H       -4.71823        3.50344        0.31687
  H       -3.42391        4.54331        0.84811
  H       -2.19631        4.46190       -5.63729
  H       -3.83757        4.64453       -4.99404
  H       -2.59048        5.81202       -4.55915
  C       -2.36625       -2.15363       -1.75046
  H       -3.17055       -2.11566       -2.48689
  H       -1.59126       -2.84903       -2.09968
  H       -2.76889       -2.50480       -0.79190
