# Supplementary material for: Synthetic, Computational, and Experimental Studies of a Class 3 Atropisomeric α‑Naphthyl Tropone
Source: J Org Chem. 2025 Aug 5;90(32):11501–9. doi: 10.1021/acs.joc.5c00992 (PMC12362610; doi:10.1021/acs.joc.5c00992)
Supplement: Supplementary file 3 [file jo5c00992_si_003.zip › Agyemang_JOC_XYZ/(6a) Tropone_MeONpth_RCS/Tropone-MeONphth__340_.xyz]

43
Tropone-MeONphth (340)
  C        0.80097        0.32919        1.45828
  C        0.40960        1.22808        0.40992
  C       -0.65451        0.86314       -0.51604
  C       -0.97973       -0.49545       -0.54965
  C       -0.57034       -1.39391        0.46890
  C        0.26165       -0.98190        1.47632
  C        1.18203        2.41742        0.27631
  H        0.54138       -1.66423        2.27453
  C        2.16578        2.75501        1.18263
  C        2.44755        1.92152        2.28974
  C        1.78429        0.72080        2.40754
  H        2.02937        0.03159        3.21203
  H        3.20622        2.20764        3.01200
  H        2.74012        3.66492        1.03273
  H        1.01771        3.05790       -0.57995
  O       -1.92589       -0.93105       -1.45216
  H       -0.96329       -2.40393        0.46191
  C       -1.01828        1.78503       -1.63441
  C       -1.31401        1.13424       -2.95804
  C       -2.59969        1.39954       -3.66572
  C       -3.01783        2.64938       -3.98271
  C       -2.44601        3.91228       -3.56928
  C       -1.72555        4.07245       -2.42500
  C       -1.37817        3.09810       -1.40201
  O       -0.51706        0.34515       -3.46334
  C       -1.47442        3.71364       -0.01495
  H       -3.86436        2.72533       -4.66573
  C       -3.31775        0.17774       -4.17688
  H       -1.47684        5.09901       -2.15338
  C       -2.79178        5.11020       -4.42598
  H       -2.43963        4.22691        0.06166
  H       -1.41760        2.97796        0.78482
  H       -0.69824        4.46724        0.16210
  H       -4.14370        0.45342       -4.83808
  H       -2.62499       -0.47342       -4.71815
  H       -3.72177       -0.39400       -3.33444
  H       -2.35704        6.03194       -4.03021
  H       -2.42549        4.97346       -5.45048
  H       -3.87882        5.24590       -4.49034
  C       -1.60328       -2.12621       -2.17791
  H       -2.43559       -2.29851       -2.86020
  H       -0.68334       -1.97915       -2.75103
  H       -1.50537       -2.99137       -1.51413
