# Supplementary material for: Synthetic, Computational, and Experimental Studies of a Class 3 Atropisomeric α‑Naphthyl Tropone
Source: J Org Chem. 2025 Aug 5;90(32):11501–9. doi: 10.1021/acs.joc.5c00992 (PMC12362610; doi:10.1021/acs.joc.5c00992)
Supplement: Supplementary file 3 [file jo5c00992_si_003.zip › Agyemang_JOC_XYZ/(6a) Tropone_MeONpth_RCS/Tropone-MeONphth__205_.xyz]

43
Tropone-MeONphth (205)
  C        1.14019        0.28819        1.19181
  C        0.36705        1.28128        0.48879
  C       -0.50593        0.88184       -0.60486
  C       -0.64108       -0.50962       -0.82596
  C        0.07328       -1.47437       -0.07632
  C        0.95961       -1.08161        0.89367
  C        0.48882        2.61734        0.97081
  H        1.52541       -1.82537        1.44793
  C        1.36438        2.95575        1.98256
  C        2.17964        1.98317        2.60316
  C        2.04777        0.66944        2.21919
  H        2.62824       -0.11031        2.70593
  H        2.87501        2.26513        3.38819
  H        1.41110        3.99015        2.31188
  H       -0.13783        3.38906        0.55643
  O       -1.38903       -0.90230       -1.90104
  H       -0.05534       -2.52820       -0.28528
  C       -1.35571        1.77599       -1.44043
  C       -1.02658        3.20365       -1.77002
  C       -0.70476        3.40675       -3.21066
  C       -1.66239        3.25672       -4.16206
  C       -3.02304        2.84952       -3.92379
  C       -3.43882        2.14586       -2.81901
  C       -2.67903        1.49541       -1.77838
  O       -1.01345        4.14221       -0.98953
  C       -3.51306        0.49555       -0.99555
  H       -1.40577        3.53014       -5.18550
  C        0.70002        3.86880       -3.49539
  H       -4.50256        1.91723       -2.78855
  C       -4.02133        3.20078       -5.00692
  H       -4.44568        0.98686       -0.69419
  H       -3.77646       -0.37616       -1.60221
  H       -3.00917        0.14768       -0.09376
  H        0.85370        4.02891       -4.56619
  H        0.90524        4.80278       -2.96035
  H        1.43415        3.13089       -3.14868
  H       -5.03531        2.88855       -4.74231
  H       -4.03523        4.28083       -5.19757
  H       -3.75591        2.71166       -5.95339
  C       -1.50901       -2.27784       -2.23307
  H       -2.13883       -2.30586       -3.12378
  H       -0.53474       -2.72605       -2.46674
  H       -1.99314       -2.84926       -1.43042
