# Supplementary material for: Synthetic, Computational, and Experimental Studies of a Class 3 Atropisomeric α‑Naphthyl Tropone
Source: J Org Chem. 2025 Aug 5;90(32):11501–9. doi: 10.1021/acs.joc.5c00992 (PMC12362610; doi:10.1021/acs.joc.5c00992)
Supplement: Supplementary file 3 [file jo5c00992_si_003.zip › Agyemang_JOC_XYZ/(6a) Tropone_MeONpth_RCS/Tropone-MeONphth__300_.xyz]

43
Tropone-MeONphth (300)
  C        0.94323        0.44785        1.33750
  C        0.36105        1.28841        0.32980
  C       -0.66027        0.76129       -0.52595
  C       -1.01206       -0.57554       -0.40603
  C       -0.43285       -1.40830        0.58276
  C        0.51755       -0.90270        1.43778
  C        0.86116        2.61671        0.20246
  H        0.95515       -1.53822        2.20317
  C        1.84409        3.09474        1.04262
  C        2.38873        2.27260        2.05972
  C        1.94732        0.97487        2.19517
  H        2.37068        0.32685        2.95871
  H        3.15879        2.66264        2.71849
  H        2.21014        4.10995        0.91842
  H        0.46947        3.25475       -0.58258
  O       -2.02881       -1.03261       -1.20643
  H       -0.75722       -2.43921        0.67001
  C       -1.22696        1.57090       -1.65101
  C       -0.86826        1.02964       -2.98599
  C       -1.32692        1.59864       -4.27905
  C       -2.06917        2.72375       -4.50021
  C       -2.66754        3.66584       -3.60037
  C       -2.66016        3.58375       -2.23457
  C       -2.06675        2.62664       -1.34272
  O       -0.12328        0.03666       -3.05344
  C       -2.42672        2.88650        0.11385
  H       -2.24592        2.95509       -5.55035
  C       -0.84856        0.80710       -5.47099
  H       -3.20936        4.37152       -1.72276
  C       -3.39202        4.82088       -4.26283
  H       -3.43897        3.29437        0.18987
  H       -2.37370        1.98016        0.71749
  H       -1.74169        3.61635        0.56229
  H       -1.19535        1.24583       -6.41025
  H        0.24503        0.74942       -5.47506
  H       -1.19733       -0.22910       -5.40371
  H       -3.81495        5.51249       -3.52987
  H       -2.71177        5.38710       -4.91061
  H       -4.20937        4.45644       -4.89735
  C       -1.82295       -2.28703       -1.86411
  H       -2.64233       -2.38495       -2.57909
  H       -0.86664       -2.27798       -2.39683
  H       -1.86547       -3.12876       -1.16177
