# Supplementary material for: Synthetic, Computational, and Experimental Studies of a Class 3 Atropisomeric α‑Naphthyl Tropone
Source: J Org Chem. 2025 Aug 5;90(32):11501–9. doi: 10.1021/acs.joc.5c00992 (PMC12362610; doi:10.1021/acs.joc.5c00992)
Supplement: Supplementary file 3 [file jo5c00992_si_003.zip › Agyemang_JOC_XYZ/(6a) Tropone_MeONpth_RCS/Tropone-MeONphth__245_.xyz]

43
Tropone-MeONphth (245)
  C        0.93465        0.46463        1.30405
  C        0.34546        1.26321        0.26821
  C       -0.55207        0.66182       -0.66868
  C       -0.88304       -0.68087       -0.51709
  C       -0.30231       -1.47140        0.50720
  C        0.59135       -0.90744        1.38869
  C        0.66702        2.65122        0.23441
  H        1.03848       -1.51779        2.16892
  C        1.53558        3.20485        1.14882
  C        2.13388        2.40649        2.15609
  C        1.83245        1.06526        2.22989
  H        2.27423        0.44270        3.00413
  H        2.82057        2.85560        2.86752
  H        1.76480        4.26568        1.09787
  H        0.21633        3.28272       -0.52294
  O       -1.77399       -1.19464       -1.42516
  H       -0.55310       -2.52073        0.59921
  C       -1.20414        1.48536       -1.73901
  C       -0.23288        1.94044       -2.76040
  C       -0.50009        3.00441       -3.76162
  C       -1.70801        3.51911       -4.13549
  C       -3.03908        3.24831       -3.67193
  C       -3.36895        2.48918       -2.58244
  C       -2.55206        1.76924       -1.64269
  O        0.90848        1.45113       -2.75054
  C       -3.33398        1.25042       -0.44631
  H       -1.66750        4.25037       -4.94254
  C        0.74609        3.48078       -4.46435
  H       -4.43229        2.44607       -2.35715
  C       -4.14457        3.92433       -4.45875
  H       -4.22702        1.85509       -0.26796
  H       -3.64977        0.21656       -0.62280
  H       -2.72879        1.25437        0.46198
  H        0.52955        4.30202       -5.15282
  H        1.49582        3.80450       -3.73338
  H        1.21015        2.65678       -5.01564
  H       -5.13464        3.68220       -4.06414
  H       -4.02771        5.01507       -4.43699
  H       -4.11383        3.62000       -5.51200
  C       -2.06523       -2.58611       -1.40772
  H       -2.75282       -2.75301       -2.23834
  H       -1.16116       -3.18854       -1.56104
  H       -2.55252       -2.88739       -0.47080
