# Supplementary material for: Synthetic, Computational, and Experimental Studies of a Class 3 Atropisomeric α‑Naphthyl Tropone
Source: J Org Chem. 2025 Aug 5;90(32):11501–9. doi: 10.1021/acs.joc.5c00992 (PMC12362610; doi:10.1021/acs.joc.5c00992)
Supplement: Supplementary file 3 [file jo5c00992_si_003.zip › Agyemang_JOC_XYZ/(6a) Tropone_MeONpth_RCS/Tropone-MeONphth__90_.xyz]

43
Tropone-MeONphth (90)
  C        1.15759        0.15632        1.07038
  C        0.48763        1.16973        0.30688
  C       -0.53789        0.80022       -0.60837
  C       -0.87670       -0.53767       -0.75097
  C       -0.22318       -1.54248        0.00629
  C        0.77031       -1.19535        0.89547
  C        0.88259        2.52644        0.49457
  H        1.26967       -1.96746        1.47476
  C        1.88419        2.85805        1.38005
  C        2.54684        1.85373        2.13109
  C        2.18656        0.53364        1.97698
  H        2.68570       -0.24378        2.54985
  H        3.33403        2.12962        2.82647
  H        2.16770        3.89896        1.50839
  H        0.37772        3.30341       -0.07024
  O       -1.85225       -0.81170       -1.67369
  H       -0.49908       -2.58367       -0.10802
  C       -1.26542        1.84079       -1.40792
  C       -2.45534        2.35105       -0.69966
  C       -3.30793        3.46491       -1.18617
  C       -3.23142        4.12882       -2.37790
  C       -2.34723        3.98692       -3.49833
  C       -1.28778        3.12352       -3.58890
  C       -0.76872        2.16567       -2.65325
  O       -2.75636        1.84137        0.39306
  C        0.47360        1.42613       -3.13063
  H       -3.98281        4.90593       -2.51595
  C       -4.38471        3.85282       -0.20571
  H       -0.73132        3.17404       -4.52149
  C       -2.64255        4.90729       -4.66631
  H        0.80776        1.78790       -4.10645
  H        1.29864        1.54342       -2.42212
  H        0.27174        0.35356       -3.21352
  H       -4.98092        4.69205       -0.57278
  H       -5.04008        2.99845       -0.00532
  H       -3.94131        4.11293        0.76148
  H       -1.93969        4.76146       -5.49074
  H       -3.65659        4.73714       -5.04931
  H       -2.58984        5.95851       -4.35635
  C       -2.39120       -2.12566       -1.73993
  H       -3.19911       -2.07686       -2.47162
  H       -1.64333       -2.85456       -2.07911
  H       -2.79754       -2.44018       -0.77049
