# Supplementary material for: Synthetic, Computational, and Experimental Studies of a Class 3 Atropisomeric α‑Naphthyl Tropone
Source: J Org Chem. 2025 Aug 5;90(32):11501–9. doi: 10.1021/acs.joc.5c00992 (PMC12362610; doi:10.1021/acs.joc.5c00992)
Supplement: Supplementary file 3 [file jo5c00992_si_003.zip › Agyemang_JOC_XYZ/(6a) Tropone_MeONpth_RCS/Tropone-MeONphth__195_.xyz]

43
Tropone-MeONphth (195)
  C        1.00573        0.27546        1.28826
  C        0.40013        1.27382        0.44155
  C       -0.51142        0.86380       -0.62312
  C       -0.58888       -0.53022       -0.86953
  C       -0.00579       -1.49257       -0.01365
  C        0.74512       -1.09570        1.06210
  C        0.78728        2.61965        0.71135
  H        1.18127       -1.83559        1.72679
  C        1.66339        2.95050        1.72564
  C        2.21903        1.96264        2.56600
  C        1.88726        0.64766        2.34090
  H        2.30888       -0.14166        2.95787
  H        2.89913        2.23663        3.36661
  H        1.92142        3.99550        1.87472
  H        0.39607        3.42860        0.12562
  O       -1.18643       -0.92476       -2.03250
  H       -0.14408       -2.54770       -0.20944
  C       -1.38095        1.74980       -1.43278
  C       -1.21469        3.23425       -1.54662
  C       -0.76985        3.68673       -2.89206
  C       -1.58498        3.54766       -3.97086
  C       -2.89154        2.94417       -3.96079
  C       -3.33776        2.07276       -2.99450
  C       -2.63516        1.39022       -1.93648
  O       -1.42556        4.02060       -0.63545
  C       -3.46425        0.26785       -1.33157
  H       -1.25427        3.98548       -4.91214
  C        0.58029        4.35232       -2.93883
  H       -4.36166        1.72531       -3.12716
  C       -3.79445        3.29499       -5.12458
  H       -4.45600        0.66969       -1.09563
  H       -3.60178       -0.56488       -2.02753
  H       -3.03540       -0.12173       -0.40845
  H        0.82085        4.68368       -3.95301
  H        0.59996        5.21833       -2.26672
  H        1.36912        3.66621       -2.60616
  H       -4.75433        2.77489       -5.06787
  H       -3.99315        4.37320       -5.15991
  H       -3.32258        3.02678       -6.07745
  C       -1.32073       -2.30515       -2.34201
  H       -1.82712       -2.33655       -3.30939
  H       -0.34464       -2.79909       -2.42942
  H       -1.93328       -2.82926       -1.59614
