# Supplementary material for: Synthetic, Computational, and Experimental Studies of a Class 3 Atropisomeric α‑Naphthyl Tropone
Source: J Org Chem. 2025 Aug 5;90(32):11501–9. doi: 10.1021/acs.joc.5c00992 (PMC12362610; doi:10.1021/acs.joc.5c00992)
Supplement: Supplementary file 3 [file jo5c00992_si_003.zip › Agyemang_JOC_XYZ/(6a) Tropone_MeONpth_RCS/Tropone-MeONphth__290_.xyz]

43
Tropone-MeONphth (290)
  C        0.94036        0.44569        1.31745
  C        0.34208        1.28255        0.31590
  C       -0.62495        0.73263       -0.57682
  C       -0.94721       -0.61556       -0.48366
  C       -0.35074       -1.44712        0.49660
  C        0.56843       -0.92059        1.37670
  C        0.76504        2.64291        0.24298
  H        1.02227       -1.55883        2.13029
  C        1.69903        3.14762        1.12097
  C        2.27048        2.32297        2.12302
  C        1.89838        0.99997        2.21131
  H        2.33876        0.35417        2.96702
  H        3.00409        2.73454        2.80982
  H        2.00591        4.18687        1.04143
  H        0.34845        3.28315       -0.52768
  O       -1.90388       -1.06466       -1.35126
  H       -0.61808       -2.49503        0.56029
  C       -1.22369        1.55424       -1.67779
  C       -0.67922        1.19328       -3.00681
  C       -1.08563        1.83157       -4.28501
  C       -1.96250        2.86053       -4.47949
  C       -2.76806        3.61703       -3.56551
  C       -2.85667        3.41711       -2.21411
  C       -2.19913        2.47612       -1.35050
  O        0.18183        0.30071       -3.07572
  C       -2.64359        2.56914        0.10278
  H       -2.07751        3.17191       -5.51769
  C       -0.38524        1.24247       -5.48325
  H       -3.54625        4.07881       -1.69526
  C       -3.60141        4.71317       -4.19971
  H       -3.62027        3.05256        0.18550
  H       -2.70321        1.58247        0.56616
  H       -1.92815        3.15567        0.69040
  H       -0.71222        1.71469       -6.41292
  H        0.69989        1.35117       -5.37937
  H       -0.56605        0.16384       -5.53715
  H       -4.18040        5.26792       -3.45679
  H       -2.96506        5.42766       -4.73641
  H       -4.30221        4.29443       -4.93258
  C       -1.98969       -2.46116       -1.61296
  H       -2.67546       -2.56317       -2.45578
  H       -1.01009       -2.87080       -1.88664
  H       -2.39622       -3.01104       -0.75399
