# Supplementary material for: Synthetic, Computational, and Experimental Studies of a Class 3 Atropisomeric α‑Naphthyl Tropone
Source: J Org Chem. 2025 Aug 5;90(32):11501–9. doi: 10.1021/acs.joc.5c00992 (PMC12362610; doi:10.1021/acs.joc.5c00992)
Supplement: Supplementary file 3 [file jo5c00992_si_003.zip › Agyemang_JOC_XYZ/(6a) Tropone_MeONpth_RCS/Tropone-MeONphth__140_.xyz]

43
Tropone-MeONphth (140)
  C        1.15446        0.22097        1.05606
  C        0.40844        1.17941        0.29042
  C       -0.72323        0.75029       -0.49617
  C       -0.92741       -0.62655       -0.63063
  C       -0.16799       -1.57440        0.10228
  C        0.83099       -1.15321        0.94484
  C        0.88787        2.52243        0.30568
  H        1.39850       -1.87990        1.52008
  C        1.96096        2.90159        1.08169
  C        2.63717        1.96197        1.89615
  C        2.24297        0.64472        1.86821
  H        2.77178       -0.10229        2.45500
  H        3.47136        2.27678        2.51579
  H        2.29550        3.93499        1.06115
  H        0.42003        3.26803       -0.32282
  O       -1.98859       -1.01374       -1.40678
  H       -0.38240       -2.63175        0.01463
  C       -1.45057        1.72305       -1.37644
  C       -1.89985        2.93243       -0.62806
  C       -2.01332        4.28813       -1.22490
  C       -2.35472        4.58401       -2.50928
  C       -2.59117        3.71058       -3.62661
  C       -2.19466        2.40549       -3.69407
  C       -1.48786        1.56985       -2.75043
  O       -2.09808        2.83861        0.59124
  C       -0.76690        0.43641       -3.45945
  H       -2.51241        5.64096       -2.72465
  C       -1.86469        5.40074       -0.21657
  H       -2.35711        1.92095       -4.65613
  C       -3.25118        4.35211       -4.82982
  H       -0.31750        0.81440       -4.38388
  H        0.02523        0.00236       -2.85026
  H       -1.46275       -0.36512       -3.72733
  H       -1.85301        6.38014       -0.70308
  H       -2.68169        5.36606        0.51131
  H       -0.94433        5.27431        0.36381
  H       -3.37560        3.64377       -5.65290
  H       -4.24082        4.74443       -4.56748
  H       -2.65850        5.19928       -5.19629
  C       -2.28919       -2.39386       -1.55653
  H       -3.14973       -2.43510       -2.22653
  H       -1.45340       -2.94486       -2.00762
  H       -2.55802       -2.85615       -0.59828
