# Supplementary material for: Synthetic, Computational, and Experimental Studies of a Class 3 Atropisomeric α‑Naphthyl Tropone
Source: J Org Chem. 2025 Aug 5;90(32):11501–9. doi: 10.1021/acs.joc.5c00992 (PMC12362610; doi:10.1021/acs.joc.5c00992)
Supplement: Supplementary file 3 [file jo5c00992_si_003.zip › Agyemang_JOC_XYZ/(6a) Tropone_MeONpth_RCS/Tropone-MeONphth__160_.xyz]

43
Tropone-MeONphth (160)
  C        1.15101        0.21054        1.05101
  C        0.40988        1.15987        0.26652
  C       -0.81234        0.75173       -0.41817
  C       -0.98009       -0.63657       -0.55493
  C       -0.19777       -1.58304        0.15611
  C        0.81053       -1.16151        0.98194
  C        1.01301        2.44545        0.13351
  H        1.38288       -1.88280        1.55902
  C        2.14389        2.80755        0.83306
  C        2.77090        1.90373        1.72075
  C        2.28783        0.61886        1.80313
  H        2.79087       -0.12270        2.41884
  H        3.64381        2.20802        2.29031
  H        2.56370        3.79894        0.68662
  H        0.61057        3.16058       -0.56641
  O       -2.11308       -1.04657       -1.21234
  H       -0.42057       -2.63892        0.07787
  C       -1.52832        1.70604       -1.33567
  C       -1.62580        3.09389       -0.77833
  C       -1.54574        4.34563       -1.57742
  C       -2.05703        4.53712       -2.82299
  C       -2.65886        3.58317       -3.71532
  C       -2.48623        2.23454       -3.61876
  C       -1.73613        1.42382       -2.68002
  O       -1.71639        3.23262        0.44893
  C       -1.18483        0.19915       -3.39043
  H       -2.05314        5.56429       -3.18883
  C       -1.02751        5.53035       -0.79583
  H       -2.88842        1.65424       -4.44899
  C       -3.43668        4.16182       -4.87809
  H       -0.80619        0.51198       -4.36984
  H       -0.36230       -0.26501       -2.84697
  H       -1.95471       -0.56002       -3.56013
  H       -0.88501        6.39918       -1.44424
  H       -1.72590        5.78797        0.00655
  H       -0.07975        5.29347       -0.30118
  H       -3.82292        3.38064       -5.53865
  H       -4.28700        4.75517       -4.52049
  H       -2.80692        4.83271       -5.47654
  C       -2.37072       -2.43054       -1.39867
  H       -3.27368       -2.48024       -2.00983
  H       -1.54840       -2.93022       -1.92830
  H       -2.55657       -2.94164       -0.44545
