# Supplementary material for: Synthetic, Computational, and Experimental Studies of a Class 3 Atropisomeric α‑Naphthyl Tropone
Source: J Org Chem. 2025 Aug 5;90(32):11501–9. doi: 10.1021/acs.joc.5c00992 (PMC12362610; doi:10.1021/acs.joc.5c00992)
Supplement: Supplementary file 3 [file jo5c00992_si_003.zip › Agyemang_JOC_XYZ/(6a) Tropone_MeONpth_RCS/Tropone-MeONphth__265_.xyz]

43
Tropone-MeONphth (265)
  C        0.93542        0.45217        1.31185
  C        0.34675        1.27346        0.29333
  C       -0.58201        0.70392       -0.62352
  C       -0.91044       -0.63995       -0.51525
  C       -0.32613       -1.45808        0.48461
  C        0.57665       -0.91732        1.37372
  C        0.71486        2.64935        0.24120
  H        1.02317       -1.54670        2.13888
  C        1.60990        3.17911        1.14418
  C        2.18974        2.36504        2.15046
  C        1.85709        1.03094        2.22784
  H        2.29687        0.39708        2.99405
  H        2.89487        2.79598        2.85494
  H        1.87800        4.23018        1.08377
  H        0.28135        3.28106       -0.52749
  O       -1.83562       -1.10491       -1.41450
  H       -0.58369       -2.50777        0.55579
  C       -1.20139        1.53834       -1.70608
  C       -0.34018        1.62279       -2.90181
  C       -0.63089        2.46652       -4.08844
  C       -1.75458        3.19864       -4.34935
  C       -2.96265        3.39798       -3.60152
  C       -3.23356        2.90017       -2.35444
  C       -2.44676        2.08439       -1.47259
  O        0.71720        0.96982       -2.91586
  C       -3.10924        1.78498       -0.13535
  H       -1.74514        3.72408       -5.30401
  C        0.47996        2.45161       -5.10659
  H       -4.20486        3.17564       -1.94976
  C       -4.00568        4.25874       -4.28727
  H       -4.02840        2.36125       -0.00386
  H       -3.36000        0.72082       -0.06814
  H       -2.43955        2.01126        0.69858
  H        0.25845        3.10396       -5.95539
  H        1.42330        2.75999       -4.64312
  H        0.65104        1.43084       -5.46469
  H       -4.90464        4.37726       -3.67705
  H       -3.60648        5.25788       -4.50164
  H       -4.30187        3.81966       -5.24786
  C       -2.09922       -2.50052       -1.47740
  H       -2.79862       -2.63163       -2.30462
  H       -1.18490       -3.07201       -1.68126
  H       -2.56359       -2.86797       -0.55273
