# Supplementary material for: Synthetic, Computational, and Experimental Studies of a Class 3 Atropisomeric α‑Naphthyl Tropone
Source: J Org Chem. 2025 Aug 5;90(32):11501–9. doi: 10.1021/acs.joc.5c00992 (PMC12362610; doi:10.1021/acs.joc.5c00992)
Supplement: Supplementary file 3 [file jo5c00992_si_003.zip › Agyemang_JOC_XYZ/(6a) Tropone_MeONpth_RCS/Tropone-MeONphth__320_.xyz]

43
Tropone-MeONphth (320)
  C        0.91959        0.38654        1.37647
  C        0.38792        1.27904        0.38529
  C       -0.65742        0.83216       -0.50274
  C       -0.97601       -0.52461       -0.48663
  C       -0.43468       -1.41131        0.47640
  C        0.47495       -0.95945        1.40020
  C        0.98517        2.56981        0.28909
  H        0.87461       -1.63678        2.15032
  C        1.97372        2.97586        1.15972
  C        2.43449        2.11566        2.18509
  C        1.92046        0.84207        2.27791
  H        2.29033        0.15248        3.03276
  H        3.20465        2.45113        2.87319
  H        2.41314        3.96294        1.04809
  H        0.67620        3.23742       -0.50561
  O       -1.97582       -0.94942       -1.32635
  H       -0.76374       -2.44369        0.49429
  C       -1.12269        1.69768       -1.63296
  C       -1.03595        1.04076       -2.97066
  C       -1.96120        1.34811       -4.09196
  C       -2.53800        2.54968       -4.37095
  C       -2.52824        3.78351       -3.63119
  C       -2.18434        3.89677       -2.31510
  C       -1.74392        2.90371       -1.36412
  O       -0.20285        0.14432       -3.16138
  C       -2.01899        3.34788        0.06578
  H       -3.07372        2.60319       -5.31872
  C       -2.12236        0.20541       -5.06515
  H       -2.34770        4.87821       -1.87155
  C       -3.02901        5.00221       -4.37892
  H       -3.04813        3.71725        0.13286
  H       -1.89780        2.54293        0.78837
  H       -1.36075        4.17147        0.36799
  H       -2.86237        0.43880       -5.83498
  H       -1.16459       -0.03165       -5.53890
  H       -2.43370       -0.70089       -4.53557
  H       -3.10835        5.87655       -3.72744
  H       -2.35336        5.25447       -5.20595
  H       -4.01624        4.81515       -4.81920
  C       -1.79777       -2.21095       -1.97546
  H       -2.61966       -2.29539       -2.68881
  H       -0.84137       -2.22940       -2.50766
  H       -1.86158       -3.04806       -1.27015
