# Supplementary material for: Synthetic, Computational, and Experimental Studies of a Class 3 Atropisomeric α‑Naphthyl Tropone
Source: J Org Chem. 2025 Aug 5;90(32):11501–9. doi: 10.1021/acs.joc.5c00992 (PMC12362610; doi:10.1021/acs.joc.5c00992)
Supplement: Supplementary file 3 [file jo5c00992_si_003.zip › Agyemang_JOC_XYZ/(6a) Tropone_MeONpth_RCS/Tropone-MeONphth__175_.xyz]

43
Tropone-MeONphth (175)
  C        1.12615        0.21517        1.09409
  C        0.41862        1.14124        0.25090
  C       -0.84450        0.74755       -0.39469
  C       -0.97571       -0.65007       -0.53064
  C       -0.19000       -1.58758        0.19193
  C        0.78782       -1.15777        1.04586
  C        1.11093        2.36324        0.01205
  H        1.34388       -1.86956        1.64992
  C        2.24858        2.72677        0.70093
  C        2.80284        1.88047        1.68609
  C        2.26072        0.62732        1.84694
  H        2.72235       -0.09398        2.51655
  H        3.67433        2.18948        2.25457
  H        2.73066        3.67146        0.46472
  H        0.78308        3.02116       -0.77346
  O       -2.14200       -1.08943       -1.11094
  H       -0.40772       -2.64402        0.11390
  C       -1.55954        1.69958       -1.32282
  C       -1.40583        3.15515       -0.96665
  C       -1.19835        4.26605       -1.93941
  C       -1.86824        4.41606       -3.11139
  C       -2.76876        3.49167       -3.75082
  C       -2.75853        2.15431       -3.50397
  C       -1.93542        1.34669       -2.61707
  O       -1.41167        3.47700        0.22810
  C       -1.52346        0.08223       -3.35073
  H       -1.75721        5.37642       -3.61402
  C       -0.38137        5.41820       -1.39877
  H       -3.37738        1.54805       -4.16702
  C       -3.67411        4.06633       -4.81786
  H       -1.25081        0.37158       -4.37228
  H       -0.65592       -0.39929       -2.90016
  H       -2.33054       -0.65215       -3.42295
  H       -0.22634        6.18108       -2.16635
  H       -0.88841        5.86682       -0.53909
  H        0.59614        5.08678       -1.03404
  H       -4.28057        3.29240       -5.29608
  H       -4.35300        4.81396       -4.38993
  H       -3.09071        4.57240       -5.59730
  C       -2.38887       -2.47695       -1.28127
  H       -3.31808       -2.54075       -1.85055
  H       -1.58634       -2.96832       -1.84727
  H       -2.52507       -2.98720       -0.31946
