# Supplementary material for: Synthetic, Computational, and Experimental Studies of a Class 3 Atropisomeric α‑Naphthyl Tropone
Source: J Org Chem. 2025 Aug 5;90(32):11501–9. doi: 10.1021/acs.joc.5c00992 (PMC12362610; doi:10.1021/acs.joc.5c00992)
Supplement: Supplementary file 3 [file jo5c00992_si_003.zip › Agyemang_JOC_XYZ/(6a) Tropone_MeONpth_RCS/Tropone-MeONphth__335_.xyz]

43
Tropone-MeONphth (335)
  C        0.82824        0.34341        1.43805
  C        0.39969        1.24301        0.40477
  C       -0.65815        0.85566       -0.51447
  C       -0.97524       -0.50425       -0.54202
  C       -0.53218       -1.40040        0.46401
  C        0.31604       -0.97836        1.45465
  C        1.12590        2.46309        0.28274
  H        0.62657       -1.66107        2.24101
  C        2.11113        2.81722        1.18022
  C        2.43970        1.97309        2.26649
  C        1.81509        0.75129        2.37713
  H        2.09174        0.06012        3.16927
  H        3.20153        2.27094        2.98055
  H        2.65047        3.74997        1.04036
  H        0.92473        3.11433       -0.55800
  O       -1.92933       -0.94048       -1.43437
  H       -0.90618       -2.41739        0.46236
  C       -1.04595        1.76738       -1.63480
  C       -1.23616        1.10461       -2.96811
  C       -2.45330        1.35953       -3.78989
  C       -2.91089        2.60000       -4.09610
  C       -2.46375        3.87846       -3.59200
  C       -1.83114        4.04262       -2.39700
  C       -1.47180        3.05878       -1.39086
  O       -0.40706        0.29418       -3.38564
  C       -1.62333        3.63293        0.00893
  H       -3.69400        2.65409       -4.85287
  C       -3.05887        0.13278       -4.42398
  H       -1.67196        5.07314       -2.07683
  C       -2.84329        5.08606       -4.42140
  H       -2.61232        4.09942        0.08350
  H       -1.54361        2.88064        0.79090
  H       -0.88485        4.41597        0.21740
  H       -3.81057        0.40047       -5.17138
  H       -2.28266       -0.47631       -4.89302
  H       -3.54235       -0.47892       -3.65422
  H       -2.46980        6.01427       -3.98153
  H       -2.44001        5.00276       -5.43759
  H       -3.93369        5.16966       -4.51476
  C       -1.63636       -2.15869       -2.13182
  H       -2.45625       -2.30809       -2.83425
  H       -0.69545       -2.05849       -2.68168
  H       -1.59464       -3.01794       -1.45354
