# Supplementary material for: Synthetic, Computational, and Experimental Studies of a Class 3 Atropisomeric α‑Naphthyl Tropone
Source: J Org Chem. 2025 Aug 5;90(32):11501–9. doi: 10.1021/acs.joc.5c00992 (PMC12362610; doi:10.1021/acs.joc.5c00992)
Supplement: Supplementary file 3 [file jo5c00992_si_003.zip › Agyemang_JOC_XYZ/(6a) Tropone_MeONpth_RCS/Tropone-MeONphth__270_.xyz]

43
Tropone-MeONphth (270)
  C        0.93581        0.45120        1.31303
  C        0.34703        1.27537        0.29674
  C       -0.58694        0.70986       -0.61648
  C       -0.91600       -0.63400       -0.51249
  C       -0.33271       -1.45467        0.48564
  C        0.57246       -0.91698        1.37445
  C        0.72328        2.64917        0.24147
  H        1.01801       -1.54833        2.13861
  C        1.62361        3.17536        1.14146
  C        2.20189        2.35905        2.14690
  C        1.86303        1.02638        2.22578
  H        2.30320        0.39094        2.99046
  H        2.91124        2.78706        2.84905
  H        1.89773        4.22471        1.07883
  H        0.29216        3.28112       -0.52824
  O       -1.84321       -1.09320       -1.41151
  H       -0.59301       -2.50374        0.55584
  C       -1.20361        1.54308       -1.70150
  C       -0.39391        1.53186       -2.93561
  C       -0.69686        2.33660       -4.14623
  C       -1.78442        3.12876       -4.38343
  C       -2.93603        3.43920       -3.58566
  C       -3.17748        3.00505       -2.30907
  C       -2.40439        2.16777       -1.43540
  O        0.62696        0.82384       -2.96596
  C       -3.02465        1.94540       -0.06272
  H       -1.79183        3.61187       -5.36038
  C        0.35554        2.20650       -5.21759
  H       -4.10808        3.35761       -1.87115
  C       -3.95188        4.34462       -4.25432
  H       -3.93048        2.54193        0.06955
  H       -3.28752        0.89033        0.06832
  H       -2.32433        2.20365        0.73737
  H        0.12452        2.82555       -6.08864
  H        1.33765        2.48463       -4.82016
  H        0.45233        1.16032       -5.52770
  H       -4.80753        4.54934       -3.60572
  H       -3.49642        5.30420       -4.52976
  H       -4.32739        3.89166       -5.18024
  C       -2.09115       -2.49078       -1.49599
  H       -2.78671       -2.61768       -2.32706
  H       -1.16951       -3.04820       -1.70520
  H       -2.55431       -2.87710       -0.57827
