# Supplementary material for: Synthetic, Computational, and Experimental Studies of a Class 3 Atropisomeric α‑Naphthyl Tropone
Source: J Org Chem. 2025 Aug 5;90(32):11501–9. doi: 10.1021/acs.joc.5c00992 (PMC12362610; doi:10.1021/acs.joc.5c00992)
Supplement: Supplementary file 3 [file jo5c00992_si_003.zip › Agyemang_JOC_XYZ/(6a) Tropone_MeONpth_RCS/Tropone-MeONphth__180_.xyz]

43
Tropone-MeONphth (180)
  C        1.42047        0.11637        0.74402
  C        0.51298        1.15107        0.31372
  C       -0.54423        0.83454       -0.64722
  C       -0.84880       -0.54403       -0.73996
  C        0.04130       -1.55675       -0.31289
  C        1.19836       -1.22390        0.34627
  C        0.67983        2.42146        0.93958
  H        1.90797       -1.99343        0.63603
  C        1.71147        2.67699        1.82126
  C        2.66508        1.68568        2.13724
  C        2.50309        0.42359        1.61297
  H        3.18368       -0.37871        1.88618
  H        3.48450        1.90400        2.81516
  H        1.77287        3.65565        2.28890
  H       -0.05028        3.19660        0.78254
  O       -2.11515       -0.85035       -1.15172
  H       -0.18765       -2.59620       -0.51090
  C       -1.01234        1.80958       -1.67260
  C       -0.64560        3.26990       -1.50397
  C        0.49450        3.79984       -2.31952
  C        0.26934        4.02632       -3.63152
  C       -0.94450        3.64305       -4.33063
  C       -1.69504        2.56375       -3.97231
  C       -1.45776        1.53210       -2.95561
  O       -1.26265        4.02049       -0.76287
  C       -1.69146        0.16098       -3.55847
  H        1.02156        4.56978       -4.20356
  C        1.75647        4.19426       -1.60309
  H       -2.52494        2.32287       -4.63718
  C       -1.31120        4.46380       -5.54612
  H       -1.63687        0.22861       -4.64776
  H       -0.92093       -0.54532       -3.23597
  H       -2.66272       -0.25987       -3.28791
  H        2.43082        4.72854       -2.27856
  H        1.52810        4.83577       -0.74512
  H        2.27964        3.31504       -1.21212
  H       -2.17059        4.04353       -6.07653
  H       -1.55787        5.49433       -5.26060
  H       -0.46996        4.51989       -6.24901
  C       -2.48938       -2.20807       -1.34933
  H       -3.52754       -2.18013       -1.68329
  H       -1.87412       -2.69029       -2.12103
  H       -2.42646       -2.78110       -0.41642
