# Supplementary material for: Synthetic, Computational, and Experimental Studies of a Class 3 Atropisomeric α‑Naphthyl Tropone
Source: J Org Chem. 2025 Aug 5;90(32):11501–9. doi: 10.1021/acs.joc.5c00992 (PMC12362610; doi:10.1021/acs.joc.5c00992)
Supplement: Supplementary file 3 [file jo5c00992_si_003.zip › Agyemang_JOC_XYZ/(6a) Tropone_MeONpth_RCS/Tropone-MeONphth__85_.xyz]

43
Tropone-MeONphth (85)
  C        1.15859        0.16074        1.06964
  C        0.48946        1.17139        0.30178
  C       -0.53221        0.79758       -0.61588
  C       -0.87119       -0.54096       -0.75363
  C       -0.21749       -1.54304        0.00699
  C        0.77433       -1.19206        0.89679
  C        0.87869        2.52971        0.49205
  H        1.27419       -1.96194        1.47871
  C        1.87515        2.86471        1.38202
  C        2.53842        1.86284        2.13573
  C        2.18276        0.54161        1.98037
  H        2.68141       -0.23402        2.55620
  H        3.32173        2.14133        2.83449
  H        2.15397        3.90670        1.51206
  H        0.37276        3.30575       -0.07340
  O       -1.84323       -0.81800       -1.67755
  H       -0.49175       -2.58492       -0.10568
  C       -1.26485        1.83464       -1.41449
  C       -2.51532        2.25992       -0.75491
  C       -3.39665        3.34855       -1.24805
  C       -3.27791        4.07674       -2.39784
  C       -2.31574        4.03833       -3.46127
  C       -1.21696        3.22296       -3.52988
  C       -0.71745        2.23403       -2.61637
  O       -2.84961        1.69353        0.29921
  C        0.57502        1.56182       -3.05958
  H       -4.05865        4.82251       -2.54772
  C       -4.55507        3.63072       -0.32626
  H       -0.60652        3.34687       -4.42112
  C       -2.57459        5.01293       -4.59335
  H        0.89757        1.91926       -4.04057
  H        1.38225        1.75338       -2.34519
  H        0.44804        0.47619       -3.11391
  H       -5.17642        4.45022       -0.69722
  H       -5.16933        2.73207       -0.20544
  H       -4.19071        3.87225        0.67791
  H       -1.81162        4.94686       -5.37314
  H       -3.55111        4.82253       -5.05569
  H       -2.59240        6.04498       -4.22157
  C       -2.40349       -2.12393       -1.71947
  H       -3.21367       -2.07445       -2.44865
  H       -1.66895       -2.87024       -2.04990
  H       -2.81019       -2.41446       -0.74283
