# Supplementary material for: Synthetic, Computational, and Experimental Studies of a Class 3 Atropisomeric α‑Naphthyl Tropone
Source: J Org Chem. 2025 Aug 5;90(32):11501–9. doi: 10.1021/acs.joc.5c00992 (PMC12362610; doi:10.1021/acs.joc.5c00992)
Supplement: Supplementary file 3 [file jo5c00992_si_003.zip › Agyemang_JOC_XYZ/(6a) Tropone_MeONpth_RCS/Tropone-MeONphth__250_.xyz]

43
Tropone-MeONphth (250)
  C        0.93500        0.45707        1.30624
  C        0.34622        1.26497        0.27771
  C       -0.56392        0.67689       -0.65245
  C       -0.89663       -0.66584       -0.51576
  C       -0.31427       -1.46767        0.49886
  C        0.58421       -0.91366        1.38250
  C        0.68562        2.64839        0.23837
  H        1.03137       -1.53190        2.15641
  C        1.56519        3.19195        1.14808
  C        2.15698        2.38664        2.15374
  C        1.84309        1.04813        2.22808
  H        2.28445        0.42057        2.99850
  H        2.85156        2.82802        2.86221
  H        1.80963        4.24907        1.09420
  H        0.24086        3.28113       -0.52186
  O       -1.80238       -1.16205       -1.41950
  H       -0.56943       -2.51670        0.58376
  C       -1.20375        1.50657       -1.72609
  C       -0.24586        1.86932       -2.79314
  C       -0.51044        2.87004       -3.85770
  C       -1.70550        3.43181       -4.20511
  C       -3.02385        3.27725       -3.66015
  C       -3.34776        2.59077       -2.52095
  C       -2.53355        1.85319       -1.59391
  O        0.88124        1.34707       -2.77790
  C       -3.28832        1.38528       -0.35913
  H       -1.66387        4.10736       -5.05935
  C        0.72091        3.22528       -4.65215
  H       -4.39959        2.62699       -2.24565
  C       -4.12232        3.98935       -4.42474
  H       -4.19619        1.97345       -0.20309
  H       -3.57606        0.33420       -0.47304
  H       -2.67134        1.45749        0.53926
  H        0.51163        4.00152       -5.39296
  H        1.52040        3.56330       -3.98392
  H        1.11692        2.33733       -5.15641
  H       -5.10302        3.84142       -3.96523
  H       -3.92864        5.06826       -4.47259
  H       -4.17331        3.62762       -5.45896
  C       -2.07427       -2.55742       -1.43771
  H       -2.76785       -2.71129       -2.26600
  H       -1.16267       -3.14191       -1.61569
  H       -2.54798       -2.89167       -0.50506
