# Supplementary material for: Synthetic, Computational, and Experimental Studies of a Class 3 Atropisomeric α‑Naphthyl Tropone
Source: J Org Chem. 2025 Aug 5;90(32):11501–9. doi: 10.1021/acs.joc.5c00992 (PMC12362610; doi:10.1021/acs.joc.5c00992)
Supplement: Supplementary file 3 [file jo5c00992_si_003.zip › Agyemang_JOC_XYZ/(6a) Tropone_MeONpth_RCS/Tropone-MeONphth__315_.xyz]

43
Tropone-MeONphth (315)
  C        0.92981        0.39473        1.37065
  C        0.39060        1.28458        0.38076
  C       -0.64021        0.82398       -0.51228
  C       -0.96680       -0.52896       -0.48567
  C       -0.42152       -1.41154        0.47796
  C        0.49240       -0.95407        1.39560
  C        0.95702        2.59013        0.29996
  H        0.89839       -1.62841        2.14510
  C        1.93357        3.00862        1.17842
  C        2.41108        2.14667        2.19523
  C        1.92162        0.86205        2.27655
  H        2.29974        0.17523        3.02963
  H        3.17229        2.49166        2.88874
  H        2.34775        4.00868        1.08297
  H        0.63009        3.25970       -0.48607
  O       -1.95935       -0.95540       -1.33355
  H       -0.74788       -2.44468        0.50018
  C       -1.13201        1.68085       -1.63779
  C       -0.96694        1.04865       -2.97798
  C       -1.82969        1.36393       -4.14511
  C       -2.45903        2.54216       -4.41342
  C       -2.55847        3.74863       -3.63736
  C       -2.27071        3.84534       -2.30577
  C       -1.80137        2.85860       -1.36362
  O       -0.11979        0.15793       -3.13487
  C       -2.10347        3.27283        0.06922
  H       -2.94504        2.59868       -5.38722
  C       -1.86424        0.26181       -5.17628
  H       -2.49942        4.80646       -1.84699
  C       -3.09053        4.96074       -4.37400
  H       -3.15247        3.58248        0.13861
  H       -1.93508        2.47256        0.78675
  H       -1.49306        4.13131        0.37381
  H       -2.58930        0.47825       -5.96517
  H       -0.87285        0.12600       -5.62118
  H       -2.11681       -0.69441       -4.70763
  H       -3.28740        5.79615       -3.69710
  H       -2.37014        5.29860       -5.13017
  H       -4.02095        4.72391       -4.90433
  C       -1.76261       -2.20849       -1.99502
  H       -2.57256       -2.28944       -2.72278
  H       -0.79806       -2.21297       -2.51244
  H       -1.83078       -3.05380       -1.30013
