# Supplementary material for: Synthetic, Computational, and Experimental Studies of a Class 3 Atropisomeric α‑Naphthyl Tropone
Source: J Org Chem. 2025 Aug 5;90(32):11501–9. doi: 10.1021/acs.joc.5c00992 (PMC12362610; doi:10.1021/acs.joc.5c00992)
Supplement: Supplementary file 3 [file jo5c00992_si_003.zip › Agyemang_JOC_XYZ/(6a) Tropone_MeONpth_RCS/Tropone-MeONphth__155_.xyz]

43
Tropone-MeONphth (155)
  C        1.15453        0.21085        1.04768
  C        0.40944        1.16466        0.27326
  C       -0.79218        0.75155       -0.43574
  C       -0.97059       -0.63352       -0.57271
  C       -0.19340       -1.58139        0.14133
  C        0.81647       -1.16142        0.96761
  C        0.98124        2.46790        0.18090
  H        1.38916       -1.88522        1.54122
  C        2.10073        2.83277        0.89646
  C        2.74391        1.91573        1.75943
  C        2.28291        0.62129        1.81137
  H        2.79477       -0.12393        2.41521
  H        3.60963        2.22112        2.33902
  H        2.49865        3.83729        0.78421
  H        0.55941        3.19535       -0.49554
  O       -2.08639       -1.03593       -1.26182
  H       -0.41525       -2.63741        0.06068
  C       -1.50992        1.70924       -1.34595
  C       -1.69550        3.06215       -0.73251
  C       -1.66249        4.34724       -1.47944
  C       -2.12900        4.55978       -2.73970
  C       -2.63784        3.61460       -3.69652
  C       -2.40866        2.27119       -3.64432
  C       -1.67165        1.45638       -2.70069
  O       -1.81298        3.14345        0.49799
  C       -1.07568        0.25222       -3.41013
  H       -2.16393        5.59936       -3.06598
  C       -1.23762        5.52430       -0.63389
  H       -2.74740        1.70890       -4.51465
  C       -3.38476        4.20394       -4.87460
  H       -0.67291        0.58069       -4.37459
  H       -0.26362       -0.20585       -2.84635
  H       -1.82862       -0.51696       -3.60899
  H       -1.12470        6.42695       -1.24029
  H       -1.97317        5.70709        0.15583
  H       -0.29378        5.31691       -0.11877
  H       -3.70302        3.43345       -5.58183
  H       -4.27739        4.74500       -4.53778
  H       -2.75858        4.92466       -5.41541
  C       -2.35612       -2.41903       -1.43817
  H       -3.24790       -2.46563       -2.06585
  H       -1.52967       -2.93358       -1.94655
  H       -2.56536       -2.91692       -0.48280
