# Supplementary material for: Synthetic, Computational, and Experimental Studies of a Class 3 Atropisomeric α‑Naphthyl Tropone
Source: J Org Chem. 2025 Aug 5;90(32):11501–9. doi: 10.1021/acs.joc.5c00992 (PMC12362610; doi:10.1021/acs.joc.5c00992)
Supplement: Supplementary file 3 [file jo5c00992_si_003.zip › Agyemang_JOC_XYZ/(6a) Tropone_MeONpth_RCS/Tropone-MeONphth__285_.xyz]

43
Tropone-MeONphth (285)
  C        0.93493        0.44832        1.31714
  C        0.34184        1.27979        0.30817
  C       -0.60851        0.72260       -0.59534
  C       -0.93063       -0.62510       -0.50110
  C       -0.34107       -1.45159        0.48787
  C        0.56847       -0.91923        1.37532
  C        0.74447        2.64642        0.24467
  H        1.01811       -1.55472        2.13388
  C        1.66086        3.16086        1.13505
  C        2.23397        2.33964        2.13960
  C        1.87741        1.01205        2.22180
  H        2.31627        0.37072        2.98231
  H        2.95481        2.75862        2.83538
  H        1.95185        4.20539        1.06495
  H        0.32262        3.28346       -0.52610
  O       -1.86772       -1.07873       -1.38800
  H       -0.60302       -2.50068        0.55276
  C       -1.21666        1.54731       -1.68946
  C       -0.59927        1.26984       -3.00505
  C       -0.97593        1.94842       -4.27134
  C       -1.90978        2.92671       -4.46329
  C       -2.81251        3.57979       -3.56015
  C       -2.94101        3.32482       -2.22059
  C       -2.24867        2.40421       -1.36283
  O        0.30515        0.42069       -3.06961
  C       -2.73015        2.42088        0.08190
  H       -1.99401        3.28106       -5.49079
  C       -0.18072        1.46433       -5.45711
  H       -3.69856        3.91490       -1.71016
  C       -3.69923        4.63441       -4.19288
  H       -3.68699        2.94003        0.17716
  H       -2.84689        1.40601        0.47085
  H       -2.00557        2.92760        0.72996
  H       -0.48450        1.96781       -6.37859
  H        0.88941        1.62503       -5.28864
  H       -0.29785        0.38144       -5.57470
  H       -4.35878        5.10880       -3.46155
  H       -3.09450        5.41773       -4.66366
  H       -4.32538        4.19655       -4.98064
  C       -2.01698       -2.48110       -1.57420
  H       -2.69439       -2.59644       -2.42180
  H       -1.05567       -2.95435       -1.80884
  H       -2.46131       -2.96202       -0.69268
