# Supplementary material for: Synthetic, Computational, and Experimental Studies of a Class 3 Atropisomeric α‑Naphthyl Tropone
Source: J Org Chem. 2025 Aug 5;90(32):11501–9. doi: 10.1021/acs.joc.5c00992 (PMC12362610; doi:10.1021/acs.joc.5c00992)
Supplement: Supplementary file 3 [file jo5c00992_si_003.zip › Agyemang_JOC_XYZ/(6a) Tropone_MeONpth_RCS/Tropone-MeONphth__115_.xyz]

43
Tropone-MeONphth (115)
  C        1.16558        0.14363        1.05419
  C        0.47944        1.15780        0.30756
  C       -0.60179        0.79570       -0.55481
  C       -0.92577       -0.54960       -0.69957
  C       -0.24952       -1.55390        0.03898
  C        0.76654       -1.20714        0.90005
  C        0.93312        2.50225        0.43826
  H        1.28033       -1.97883        1.46718
  C        1.98016        2.82348        1.27302
  C        2.63987        1.82078        2.02742
  C        2.23825        0.50909        1.91409
  H        2.74078       -0.27260        2.47809
  H        3.46032        2.08941        2.68612
  H        2.30340        3.85734        1.35591
  H        0.44403        3.28456       -0.13053
  O       -1.94464       -0.83973       -1.57228
  H       -0.52765       -2.59512       -0.06732
  C       -1.30753        1.83088       -1.37968
  C       -2.12363        2.74671       -0.55052
  C       -2.80325        3.96786       -1.05416
  C       -2.96075        4.37450       -2.34813
  C       -2.50859        3.80826       -3.58600
  C       -1.68108        2.72584       -3.71979
  C       -1.07363        1.86593       -2.74147
  O       -2.22941        2.50714        0.66446
  C       -0.09197        0.87288       -3.34450
  H       -3.54172        5.28824       -2.47394
  C       -3.41665        4.79556        0.04623
  H       -1.41257        2.47690       -4.74422
  C       -2.97992        4.52968       -4.83295
  H        0.28792        1.23080       -4.30476
  H        0.75779        0.69376       -2.68268
  H       -0.58579       -0.09092       -3.51017
  H       -3.89040        5.69939       -0.34615
  H       -4.15514        4.20564        0.59859
  H       -2.65432        5.07245        0.78218
  H       -2.61753        4.04908       -5.74512
  H       -4.07547        4.55774       -4.87538
  H       -2.63327        5.57072       -4.83633
  C       -2.40612       -2.17942       -1.68630
  H       -3.23053       -2.14633       -2.40057
  H       -1.62366       -2.84763       -2.07022
  H       -2.77510       -2.56142       -0.72595
