# Supplementary material for: Synthetic, Computational, and Experimental Studies of a Class 3 Atropisomeric α‑Naphthyl Tropone
Source: J Org Chem. 2025 Aug 5;90(32):11501–9. doi: 10.1021/acs.joc.5c00992 (PMC12362610; doi:10.1021/acs.joc.5c00992)
Supplement: Supplementary file 3 [file jo5c00992_si_003.zip › Agyemang_JOC_XYZ/(6a) Tropone_MeONpth_RCS/Tropone-MeONphth__400_.xyz]

43
Tropone-MeONphth (400)
  C        0.84151        0.12729        1.37532
  C        0.42694        1.11517        0.42107
  C       -0.28623        0.72364       -0.79247
  C       -0.63071       -0.63078       -0.90801
  C       -0.28353       -1.58564        0.08701
  C        0.43971       -1.22490        1.18667
  C        0.71430        2.46874        0.74866
  H        0.72386       -1.96906        1.92540
  C        1.42942        2.81276        1.87673
  C        1.89452        1.82542        2.77107
  C        1.58747        0.50597        2.52086
  H        1.89937       -0.27470        3.21216
  H        2.46620        2.10483        3.64997
  H        1.62473        3.86251        2.08348
  H        0.35124        3.26360        0.11149
  O       -1.13258       -1.24708       -2.02231
  H       -0.58372       -2.61132       -0.09058
  C       -1.00544        1.83596       -1.50267
  C       -2.48904        1.70852       -1.56722
  C       -3.39123        2.85233       -1.82104
  C       -3.10232        4.04925       -2.42473
  C       -1.89410        4.54087       -3.00671
  C       -0.67450        3.91502       -2.94874
  C       -0.24814        2.73035       -2.26417
  O       -3.02805        0.63969       -1.24993
  C        1.24491        2.47224       -2.47599
  H       -3.94656        4.72945       -2.51994
  C       -4.80155        2.58859       -1.37217
  H        0.13472        4.42047       -3.47948
  C       -2.00777        5.86240       -3.74063
  H        1.46284        2.49623       -3.55339
  H        1.85373        3.25844       -2.00169
  H        1.56692        1.51138       -2.08198
  H       -5.41852        3.48391       -1.45518
  H       -5.24893        1.79068       -1.97312
  H       -4.81284        2.22893       -0.34049
  H       -1.06498        6.16379       -4.19618
  H       -2.76599        5.80206       -4.52968
  H       -2.31913        6.65895       -3.05331
  C       -1.01460       -0.63494       -3.30534
  H       -0.98446       -1.45683       -4.01502
  H       -1.88759        0.01305       -3.53002
  H       -0.07637       -0.04064       -3.38445
