# Supplementary material for: Synthetic, Computational, and Experimental Studies of a Class 3 Atropisomeric α‑Naphthyl Tropone
Source: J Org Chem. 2025 Aug 5;90(32):11501–9. doi: 10.1021/acs.joc.5c00992 (PMC12362610; doi:10.1021/acs.joc.5c00992)
Supplement: Supplementary file 3 [file jo5c00992_si_003.zip › Agyemang_JOC_XYZ/(6a) Tropone_MeONpth_RCS/Tropone-MeONphth__380_.xyz]

43
Tropone-MeONphth (380)
  C        0.41762        0.27927        1.64698
  C        0.45810        1.12897        0.48928
  C       -0.57216        1.00897       -0.54550
  C       -1.10987       -0.28522       -0.61391
  C       -1.12036       -1.16734        0.49706
  C       -0.44557       -0.84966        1.64685
  C        1.63422        1.91020        0.33315
  H       -0.49100       -1.49354        2.52048
  C        2.58342        2.01651        1.33052
  C        2.41136        1.34160        2.55969
  C        1.35562        0.46697        2.69865
  H        1.26141       -0.14696        3.59132
  H        3.13922        1.45973        3.35675
  H        3.47663        2.60968        1.15813
  H        1.81803        2.38740       -0.61848
  O       -1.89734       -0.66361       -1.68306
  H       -1.70901       -2.07503        0.41021
  C       -0.69903        1.92047       -1.71293
  C       -1.78908        1.59599       -2.73658
  C       -3.15984        2.11450       -2.40806
  C       -3.35074        3.40613       -2.75093
  C       -2.27834        4.27344       -3.23396
  C       -0.98792        4.15467       -2.81372
  C       -0.46220        3.28482       -1.74483
  O       -1.54805        1.13792       -3.84097
  C        0.15855        4.16533       -0.66795
  H       -4.35139        3.83372       -2.68915
  C       -4.20460        1.19844       -1.84569
  H       -0.29164        4.92745       -3.14380
  C       -2.68261        5.37893       -4.18118
  H       -0.39862        5.10663       -0.63478
  H        0.10931        3.71813        0.32232
  H        1.20447        4.42418       -0.87483
  H       -5.17134        1.70580       -1.77946
  H       -4.30302        0.30062       -2.46497
  H       -3.91880        0.85221       -0.84571
  H       -1.83796        6.02438       -4.43754
  H       -3.08790        4.96114       -5.11066
  H       -3.46976        6.00391       -3.74025
  C       -1.24424       -1.52449       -2.63131
  H       -1.99421       -1.76634       -3.38513
  H       -0.40895       -1.00235       -3.10896
  H       -0.89467       -2.44041       -2.13949
