# Supplementary material for: Synthetic, Computational, and Experimental Studies of a Class 3 Atropisomeric α‑Naphthyl Tropone
Source: J Org Chem. 2025 Aug 5;90(32):11501–9. doi: 10.1021/acs.joc.5c00992 (PMC12362610; doi:10.1021/acs.joc.5c00992)
Supplement: Supplementary file 3 [file jo5c00992_si_003.zip › Agyemang_JOC_XYZ/(6a) Tropone_MeONpth_RCS/Tropone-MeONphth__210_.xyz]

43
Tropone-MeONphth (210)
  C        1.12700        0.29101        1.20747
  C        0.36876        1.28469        0.48950
  C       -0.47789        0.88536       -0.62117
  C       -0.63348       -0.50425       -0.82847
  C        0.07587       -1.47076       -0.07636
  C        0.95502       -1.07794        0.90045
  C        0.46192        2.61822        0.98465
  H        1.51567       -1.82206        1.45943
  C        1.30147        2.95511        2.02670
  C        2.10606        1.98342        2.66388
  C        2.00176        0.67202        2.26340
  H        2.57297       -0.10670        2.76342
  H        2.77319        2.26452        3.47345
  H        1.33050        3.98677        2.36622
  H       -0.14801        3.38821        0.54085
  O       -1.40408       -0.89365       -1.89037
  H       -0.05438       -2.52472       -0.28437
  C       -1.32760        1.77909       -1.46353
  C       -0.91739        3.15858       -1.89050
  C       -0.72194        3.28350       -3.36345
  C       -1.76235        3.15099       -4.22661
  C       -3.11995        2.82837       -3.87111
  C       -3.48382        2.18038       -2.71627
  C       -2.67465        1.53295       -1.71074
  O       -0.71715        4.11924       -1.16336
  C       -3.48072        0.56369       -0.86186
  H       -1.57514        3.37495       -5.27684
  C        0.67145        3.66535       -3.79137
  H       -4.55094        2.00156       -2.60000
  C       -4.17956        3.19871       -4.88750
  H       -4.39446        1.06880       -0.52788
  H       -3.77973       -0.31811       -1.43804
  H       -2.93859        0.22697        0.02233
  H        0.73600        3.76910       -4.87801
  H        0.96367        4.61087       -3.32179
  H        1.39970        2.90897       -3.47432
  H       -5.18397        2.94542       -4.53802
  H       -4.15627        4.27212       -5.11021
  H       -4.01030        2.67139       -5.83520
  C       -1.56661       -2.27150       -2.19442
  H       -2.21959       -2.29955       -3.06853
  H       -0.61031       -2.74884       -2.44433
  H       -2.04442       -2.81600       -1.36965
