# Supplementary material for: Synthetic, Computational, and Experimental Studies of a Class 3 Atropisomeric α‑Naphthyl Tropone
Source: J Org Chem. 2025 Aug 5;90(32):11501–9. doi: 10.1021/acs.joc.5c00992 (PMC12362610; doi:10.1021/acs.joc.5c00992)
Supplement: Supplementary file 3 [file jo5c00992_si_003.zip › Agyemang_JOC_XYZ/(6a) Tropone_MeONpth_RCS/Tropone-MeONphth__355_.xyz]

43
Tropone-MeONphth (355)
  C        0.72444        0.29440        1.51457
  C        0.43830        1.19338        0.43195
  C       -0.65561        0.90979       -0.49990
  C       -1.02221       -0.43950       -0.54641
  C       -0.71465       -1.34900        0.49908
  C        0.08959       -0.97410        1.54192
  C        1.35139        2.27171        0.25681
  H        0.28553       -1.65541        2.36521
  C        2.35310        2.53824        1.16733
  C        2.51211        1.73890        2.32204
  C        1.72039        0.62286        2.47435
  H        1.87601       -0.05474        3.31001
  H        3.28221        1.97420        3.05020
  H        3.03655        3.36212        0.98270
  H        1.28220        2.87771       -0.63642
  O       -1.96030       -0.84675       -1.47211
  H       -1.17380       -2.33113        0.47763
  C       -0.93140        1.84228       -1.63062
  C       -1.52576        1.25387       -2.89641
  C       -2.93023        1.59251       -3.28338
  C       -3.25109        2.86435       -3.61350
  C       -2.40359        4.03529       -3.46937
  C       -1.43956        4.14255       -2.51662
  C       -1.08929        3.20304       -1.45219
  O       -0.86587        0.53270       -3.63607
  C       -1.00205        3.93203       -0.12083
  H       -4.22227        3.03329       -4.07847
  C       -3.87058        0.43677       -3.49715
  H       -0.96229        5.11835       -2.41630
  C       -2.71037        5.19884       -4.38493
  H       -1.88803        4.57134       -0.03335
  H       -0.98408        3.26302        0.73678
  H       -0.12850        4.59159       -0.05429
  H       -4.80764        0.77329       -3.94939
  H       -3.40624       -0.30596       -4.15428
  H       -4.09153       -0.05750       -2.54629
  H       -2.10693        6.07764       -4.14161
  H       -2.51593        4.93183       -5.43116
  H       -3.76829        5.48204       -4.31930
  C       -1.60456       -1.98304       -2.27361
  H       -2.47866       -2.20295       -2.88742
  H       -0.75462       -1.73544       -2.91669
  H       -1.37157       -2.85582       -1.65457
