# Supplementary material for: Synthetic, Computational, and Experimental Studies of a Class 3 Atropisomeric α‑Naphthyl Tropone
Source: J Org Chem. 2025 Aug 5;90(32):11501–9. doi: 10.1021/acs.joc.5c00992 (PMC12362610; doi:10.1021/acs.joc.5c00992)
Supplement: Supplementary file 3 [file jo5c00992_si_003.zip › Agyemang_JOC_XYZ/(6a) Tropone_MeONpth_RCS/Tropone-MeONphth__375_.xyz]

43
Tropone-MeONphth (375)
  C        0.49579        0.26381        1.62010
  C        0.45548        1.13999        0.48240
  C       -0.59829        0.99060       -0.52561
  C       -1.09129       -0.31926       -0.59591
  C       -1.02426       -1.22235        0.49624
  C       -0.31536       -0.90222        1.62416
  C        1.57854        1.99607        0.31530
  H       -0.30262       -1.56477        2.48486
  C        2.54908        2.12952        1.28794
  C        2.45578        1.41108        2.50103
  C        1.45535        0.47608        2.64727
  H        1.42141       -0.16251        3.52624
  H        3.20009        1.54987        3.27918
  H        3.39979        2.78045        1.10846
  H        1.70009        2.51842       -0.62302
  O       -1.91449       -0.69318       -1.63940
  H       -1.58391       -2.14893        0.41871
  C       -0.75304        1.91020       -1.68257
  C       -1.74522        1.52108       -2.78051
  C       -3.15949        1.99498       -2.59428
  C       -3.37348        3.28178       -2.94111
  C       -2.30839        4.21439       -3.30142
  C       -1.06476        4.15722       -2.75174
  C       -0.60067        3.28494       -1.65858
  O       -1.39673        1.02511       -3.84015
  C       -0.13584        4.15341       -0.49800
  H       -4.39616        3.65692       -2.97949
  C       -4.23183        1.03309       -2.17626
  H       -0.38225        4.97433       -2.99170
  C       -2.67933        5.31770       -4.26438
  H       -0.80812        5.01545       -0.43458
  H       -0.16482        3.63794        0.45922
  H        0.87630        4.55272       -0.64052
  H       -5.21725        1.50570       -2.23292
  H       -4.22039        0.14254       -2.81345
  H       -4.06615        0.68256       -1.15203
  H       -1.84686        6.00565       -4.43447
  H       -2.98276        4.90072       -5.23266
  H       -3.53022        5.89719       -3.88427
  C       -1.34100       -1.63999       -2.55516
  H       -2.13479       -1.90028       -3.25658
  H       -0.50986       -1.18210       -3.10126
  H       -1.00400       -2.53761       -2.02338
