# Supplementary material for: Synthetic, Computational, and Experimental Studies of a Class 3 Atropisomeric α‑Naphthyl Tropone
Source: J Org Chem. 2025 Aug 5;90(32):11501–9. doi: 10.1021/acs.joc.5c00992 (PMC12362610; doi:10.1021/acs.joc.5c00992)
Supplement: Supplementary file 3 [file jo5c00992_si_003.zip › Agyemang_JOC_XYZ/(6a) Tropone_MeONpth_RCS/Tropone-MeONphth__230_.xyz]

43
Tropone-MeONphth (230)
  C        0.95545        0.50344        1.27574
  C        0.34346        1.26378        0.22366
  C       -0.52345        0.61124       -0.71848
  C       -0.84651       -0.72850       -0.50036
  C       -0.25411       -1.47457        0.55061
  C        0.63849       -0.87145        1.40448
  C        0.59943        2.66616        0.19942
  H        1.10000       -1.44900        2.20106
  C        1.44305        3.26026        1.11188
  C        2.08519        2.49260        2.11440
  C        1.83459        1.14188        2.19418
  H        2.29736        0.53967        2.97226
  H        2.75588        2.97197        2.82112
  H        1.61344        4.33221        1.06411
  H        0.10944        3.28749       -0.54016
  O       -1.70329       -1.30459       -1.40144
  H       -0.49266       -2.52266        0.68043
  C       -1.21959        1.40128       -1.78515
  C       -0.25781        2.11645       -2.66704
  C       -0.57064        3.38151       -3.37936
  C       -1.79074        3.78473       -3.83318
  C       -3.08493        3.17556       -3.69053
  C       -3.39725        2.19160       -2.79536
  C       -2.59610        1.51214       -1.80615
  O        0.90878        1.70374       -2.73604
  C       -3.45939        0.86046       -0.73951
  H       -1.79045        4.69586       -4.43191
  C        0.65423        4.19860       -3.70947
  H       -4.45019        1.91510       -2.75993
  C       -4.17678        3.75673       -4.56577
  H       -4.28328        1.52920       -0.46991
  H       -3.89243       -0.07353       -1.11326
  H       -2.89966        0.62837        0.16613
  H        0.38371        5.16708       -4.13858
  H        1.26357        4.35537       -2.81258
  H        1.29453        3.65575       -4.41201
  H       -5.13819        3.26365       -4.40059
  H       -4.30679        4.82833       -4.36930
  H       -3.92029        3.65494       -5.62729
  C       -2.02658       -2.68348       -1.28370
  H       -2.70932       -2.89568       -2.10826
  H       -1.13613       -3.31741       -1.38215
  H       -2.53006       -2.90298       -0.33274
