# Supplementary material for: Synthetic, Computational, and Experimental Studies of a Class 3 Atropisomeric α‑Naphthyl Tropone
Source: J Org Chem. 2025 Aug 5;90(32):11501–9. doi: 10.1021/acs.joc.5c00992 (PMC12362610; doi:10.1021/acs.joc.5c00992)
Supplement: Supplementary file 3 [file jo5c00992_si_003.zip › Agyemang_JOC_XYZ/(6a) Tropone_MeONpth_RCS/Tropone-MeONphth__420_.xyz]

43
Tropone-MeONphth (420)
  C        0.96201        0.11599        1.31498
  C        0.46080        1.10824        0.40938
  C       -0.38430        0.72656       -0.70104
  C       -0.72252       -0.61898       -0.83286
  C       -0.24430       -1.58989        0.09123
  C        0.57293       -1.23857        1.12932
  C        0.80871        2.46441        0.67509
  H        0.93663       -1.99425        1.82050
  C        1.62917        2.80731        1.73119
  C        2.14700        1.81683        2.59659
  C        1.80779        0.49686        2.38935
  H        2.17942       -0.27795        3.05552
  H        2.79305        2.09699        3.42313
  H        1.87240        3.85244        1.90180
  H        0.41345        3.24958        0.04194
  O       -1.45572       -1.19650       -1.82780
  H       -0.54610       -2.61874       -0.07405
  C       -1.02454        1.82731       -1.49507
  C       -2.49147        1.91985       -1.28197
  C       -3.29394        3.13422       -1.57471
  C       -2.97459        4.17326       -2.40136
  C       -1.81328        4.41683       -3.20707
  C       -0.65436        3.68801       -3.18163
  C       -0.25755        2.56333       -2.37997
  O       -3.08144        0.97257       -0.74306
  C        1.20059        2.18907       -2.59962
  H       -3.74583        4.93668       -2.50067
  C       -4.64113        3.12815       -0.89557
  H        0.12515        4.03695       -3.85615
  C       -1.91116        5.61060       -4.13554
  H        1.43178        2.18673       -3.67071
  H        1.85928        2.92767       -2.12699
  H        1.45006        1.21275       -2.18740
  H       -5.16959        4.07348       -1.04420
  H       -5.25468        2.30592       -1.27876
  H       -4.52771        2.93706        0.17668
  H       -1.00395        5.74177       -4.73051
  H       -2.75742        5.50064       -4.82421
  H       -2.08015        6.53292       -3.56646
  C       -1.58547       -0.60764       -3.11752
  H       -1.84645       -1.42973       -3.78775
  H       -2.38175        0.14058       -3.14100
  H       -0.64155       -0.15800       -3.44432
