# Supplementary material for: Synthetic, Computational, and Experimental Studies of a Class 3 Atropisomeric α‑Naphthyl Tropone
Source: J Org Chem. 2025 Aug 5;90(32):11501–9. doi: 10.1021/acs.joc.5c00992 (PMC12362610; doi:10.1021/acs.joc.5c00992)
Supplement: Supplementary file 3 [file jo5c00992_si_003.zip › Agyemang_JOC_XYZ/(6a) Tropone_MeONpth_RCS/Tropone-MeONphth__135_.xyz]

43
Tropone-MeONphth (135)
  C        1.15279        0.22077        1.06072
  C        0.41047        1.18224        0.29607
  C       -0.69934        0.75195       -0.51474
  C       -0.91415       -0.62156       -0.65024
  C       -0.16417       -1.57187        0.08899
  C        0.83033       -1.15307        0.93925
  C        0.86389        2.53330        0.34307
  H        1.39333       -1.88256        1.51529
  C        1.92237        2.91373        1.13826
  C        2.60592        1.96787        1.93996
  C        2.22885        0.64586        1.88865
  H        2.76022       -0.10250        2.47138
  H        3.43045        2.28310        2.57217
  H        2.23935        3.95284        1.14440
  H        0.38405        3.28279       -0.27281
  O       -1.95655       -1.00012       -1.45535
  H       -0.37876       -2.62900       -0.00238
  C       -1.43007        1.73111       -1.38396
  C       -1.96461        2.88173       -0.60379
  C       -2.14205        4.24894       -1.15636
  C       -2.44454        4.57486       -2.44380
  C       -2.58107        3.73818       -3.60479
  C       -2.12031        2.45604       -3.70548
  C       -1.42392        1.61384       -2.76132
  O       -2.17990        2.73173        0.60724
  C       -0.65986        0.50659       -3.46726
  H       -2.65302        5.62943       -2.62559
  C       -2.10080        5.32901       -0.10295
  H       -2.21831        2.00454       -4.69186
  C       -3.21370        4.39804       -4.81323
  H       -0.19469        0.90268       -4.37592
  H        0.12390        0.07796       -2.84314
  H       -1.33467       -0.30456       -3.76040
  H       -2.13125        6.32573       -0.55161
  H       -2.94103        5.21669        0.58989
  H       -1.19660        5.23376        0.50882
  H       -3.26414        3.71986       -5.66894
  H       -4.23264        4.73306       -4.58469
  H       -2.64533        5.28618       -5.11683
  C       -2.27862       -2.37705       -1.59255
  H       -3.12615       -2.41262       -2.27931
  H       -1.44419       -2.94929       -2.01923
  H       -2.57474       -2.82040       -0.63339
