# Supplementary material for: Synthetic, Computational, and Experimental Studies of a Class 3 Atropisomeric α‑Naphthyl Tropone
Source: J Org Chem. 2025 Aug 5;90(32):11501–9. doi: 10.1021/acs.joc.5c00992 (PMC12362610; doi:10.1021/acs.joc.5c00992)
Supplement: Supplementary file 3 [file jo5c00992_si_003.zip › Agyemang_JOC_XYZ/(6a) Tropone_MeONpth_RCS/Tropone-MeONphth__240_.xyz]

43
Tropone-MeONphth (240)
  C        0.92648        0.46785        1.30711
  C        0.34718        1.25948        0.26057
  C       -0.52893        0.64696       -0.69221
  C       -0.86074       -0.69608       -0.53107
  C       -0.29219       -1.47764        0.50666
  C        0.58748       -0.90471        1.39571
  C        0.64771        2.65281        0.24080
  H        1.02537       -1.50802        2.18628
  C        1.49369        3.21487        1.17107
  C        2.09040        2.42075        2.18233
  C        1.80487        1.07586        2.24641
  H        2.24122        0.45563        3.02535
  H        2.76045        2.87595        2.90545
  H        1.70563        4.27967        1.12997
  H        0.19888        3.28289       -0.51788
  O       -1.73002       -1.22392       -1.45185
  H       -0.54372       -2.52616        0.60468
  C       -1.19386        1.46735       -1.75717
  C       -0.21922        2.01712       -2.72985
  C       -0.50798        3.12950       -3.67033
  C       -1.72865        3.59177       -4.06943
  C       -3.05771        3.21143       -3.68303
  C       -3.38004        2.39089       -2.63703
  C       -2.55549        1.69328       -1.68631
  O        0.94132        1.57553       -2.71973
  C       -3.35050        1.13367       -0.51722
  H       -1.70002        4.37152       -4.83046
  C        0.73477        3.71914       -4.28834
  H       -4.44660        2.27440       -2.45399
  C       -4.17154        3.84938       -4.48904
  H       -4.23995        1.74066       -0.32732
  H       -3.67491        0.11028       -0.73390
  H       -2.75481        1.10170        0.39664
  H        0.49730        4.57173       -4.92982
  H        1.43815        4.03345       -3.50959
  H        1.26471        2.95907       -4.87218
  H       -5.15885        3.51078       -4.16314
  H       -4.14002        4.94278       -4.39890
  H       -4.06570        3.61447       -5.55519
  C       -2.05749       -2.60570       -1.39412
  H       -2.74284       -2.77992       -2.22547
  H       -1.16875       -3.23667       -1.52071
  H       -2.55922       -2.86480       -0.45236
