# Supplementary material for: Synthetic, Computational, and Experimental Studies of a Class 3 Atropisomeric α‑Naphthyl Tropone
Source: J Org Chem. 2025 Aug 5;90(32):11501–9. doi: 10.1021/acs.joc.5c00992 (PMC12362610; doi:10.1021/acs.joc.5c00992)
Supplement: Supplementary file 3 [file jo5c00992_si_003.zip › Agyemang_JOC_XYZ/(6a) Tropone_MeONpth_RCS/Tropone-MeONphth__305_.xyz]

43
Tropone-MeONphth (305)
  C        0.94400        0.43056        1.33959
  C        0.36216        1.28536        0.34325
  C       -0.66889        0.77555       -0.51415
  C       -1.00978       -0.56779       -0.41884
  C       -0.42753       -1.41546        0.55527
  C        0.52015       -0.92141        1.41967
  C        0.87754        2.60880        0.22609
  H        0.95883       -1.56825        2.17498
  C        1.86600        3.07073        1.06842
  C        2.40308        2.23730        2.07989
  C        1.95200        0.94183        2.20254
  H        2.37165        0.28243        2.95839
  H        3.17603        2.61539        2.74223
  H        2.24305        4.08255        0.94960
  H        0.49587        3.25698       -0.55478
  O       -2.02680       -1.01401       -1.22304
  H       -0.74755       -2.44900        0.62502
  C       -1.21382        1.59383       -1.64382
  C       -0.91634        1.01050       -2.97882
  C       -1.47059        1.51265       -4.26308
  C       -2.16564        2.66408       -4.49812
  C       -2.63218        3.69257       -3.61424
  C       -2.55868        3.66232       -2.24890
  C       -2.00201        2.69171       -1.34613
  O       -0.15695        0.03002       -3.05424
  C       -2.34439        3.00327        0.10481
  H       -2.41100        2.84568       -5.54460
  C       -1.13339        0.62367       -5.43523
  H       -3.02522        4.50533       -1.74256
  C       -3.30057        4.87342       -4.28913
  H       -3.37837        3.35555        0.17710
  H       -2.23045        2.13556        0.75363
  H       -1.69868        3.79718        0.50017
  H       -1.56371        1.00503       -6.36502
  H       -0.04741        0.53317       -5.54399
  H       -1.49857       -0.39354       -5.25694
  H       -3.64723        5.61524       -3.56487
  H       -2.60804        5.37123       -4.97923
  H       -4.16430        4.54749       -4.88188
  C       -1.85008       -2.28504       -1.85480
  H       -2.64127       -2.35668       -2.60385
  H       -0.87261       -2.32899       -2.34615
  H       -1.96252       -3.11300       -1.14324
