# Supplementary material for: Synthetic, Computational, and Experimental Studies of a Class 3 Atropisomeric α‑Naphthyl Tropone
Source: J Org Chem. 2025 Aug 5;90(32):11501–9. doi: 10.1021/acs.joc.5c00992 (PMC12362610; doi:10.1021/acs.joc.5c00992)
Supplement: Supplementary file 3 [file jo5c00992_si_003.zip › Agyemang_JOC_XYZ/(6a) Tropone_MeONpth_RCS/Tropone-MeONphth__95_.xyz]

43
Tropone-MeONphth (95)
  C        1.15553        0.15607        1.07112
  C        0.48491        1.16873        0.30775
  C       -0.54522        0.79947       -0.60305
  C       -0.88305       -0.53889       -0.74480
  C       -0.22873       -1.54324        0.01277
  C        0.76624       -1.19559        0.89995
  C        0.88605        2.52449        0.48757
  H        1.26579       -1.96721        1.47982
  C        1.89177        2.85601        1.36831
  C        2.55328        1.85259        2.12139
  C        2.18867        0.53301        1.97307
  H        2.68789       -0.24418        2.54627
  H        3.34359        2.12862        2.81323
  H        2.17979        3.89633        1.49114
  H        0.38379        3.30136       -0.07971
  O       -1.86126       -0.81578       -1.66526
  H       -0.50530       -2.58449       -0.09940
  C       -1.26892        1.84151       -1.40404
  C       -2.39029        2.43823       -0.65260
  C       -3.21228        3.57702       -1.13420
  C       -3.17920        4.18415       -2.35766
  C       -2.37731        3.94602       -3.52327
  C       -1.36480        3.03020       -3.63574
  C       -0.82944        2.09440       -2.68705
  O       -2.65317        1.98599        0.47475
  C        0.35152        1.28276       -3.20124
  H       -3.89803        4.99343       -2.48488
  C       -4.20338        4.06228       -0.10819
  H       -0.86607        3.01143       -4.60201
  C       -2.70524        4.82353       -4.71537
  H        0.69249        1.64291       -4.17482
  H        1.19490        1.32330       -2.50551
  H        0.06975        0.22902       -3.30525
  H       -4.77566        4.91894       -0.47350
  H       -4.88948        3.25435        0.16674
  H       -3.68737        4.33403        0.81866
  H       -2.06393        4.60574       -5.57321
  H       -3.74811        4.68417       -5.02596
  H       -2.58594        5.88442       -4.46236
  C       -2.37538       -2.13869       -1.75154
  H       -3.17982       -2.09542       -2.48747
  H       -1.61178       -2.84931       -2.09526
  H       -2.78203       -2.47406       -0.78895
