# Supplementary material for: Synthetic, Computational, and Experimental Studies of a Class 3 Atropisomeric α‑Naphthyl Tropone
Source: J Org Chem. 2025 Aug 5;90(32):11501–9. doi: 10.1021/acs.joc.5c00992 (PMC12362610; doi:10.1021/acs.joc.5c00992)
Supplement: Supplementary file 3 [file jo5c00992_si_003.zip › Agyemang_JOC_XYZ/(6a) Tropone_MeONpth_RCS/Tropone-MeONphth__190_.xyz]

43
Tropone-MeONphth (190)
  C        0.95447        0.16866        1.26498
  C        0.51473        1.16080        0.31399
  C       -0.53803        0.82862       -0.64048
  C       -0.85674       -0.54785       -0.74697
  C       -0.41963       -1.50716        0.19553
  C        0.42704       -1.14255        1.21182
  C        1.20962        2.40521        0.35738
  H        0.74141       -1.87384        1.95163
  C        2.19547        2.66820        1.28663
  C        2.56214        1.70924        2.25857
  C        1.94825        0.47791        2.23441
  H        2.23042       -0.29648        2.94580
  H        3.32736        1.93395        2.99486
  H        2.69393        3.63270        1.26262
  H        0.99151        3.18467       -0.35314
  O       -1.55627       -0.94246       -1.85253
  H       -0.75232       -2.53380        0.11942
  C       -1.30566        1.78957       -1.46007
  C       -0.94052        3.23465       -1.61317
  C       -0.51468        3.62361       -2.98328
  C       -1.37795        3.56425       -4.02854
  C       -2.74136        3.11430       -3.97001
  C       -3.25950        2.33096       -2.96344
  C       -2.62004        1.59947       -1.90077
  O       -0.97599        4.03834       -0.69355
  C       -3.58167        0.65404       -1.20467
  H       -1.03312        3.95282       -4.98360
  C        0.89271        4.14752       -3.10306
  H       -4.32210        2.11139       -3.05485
  C       -3.63199        3.53954       -5.11865
  H       -4.50337        1.22593       -0.96522
  H       -3.86444       -0.18497       -1.84840
  H       -3.17483        0.25411       -0.26587
  H        1.11065        4.46436       -4.12696
  H        1.03865        4.99697       -2.42811
  H        1.62418        3.38178       -2.82513
  H       -4.63148        3.09863       -5.04304
  H       -3.74210        4.63200       -5.15100
  H       -3.20028        3.23483       -6.08177
  C       -1.91938       -2.30539       -2.02761
  H       -2.45125       -2.34982       -2.97855
  H       -1.03706       -2.95388       -2.08040
  H       -2.58266       -2.65024       -1.22921
