# Supplementary material for: Synthetic, Computational, and Experimental Studies of a Class 3 Atropisomeric α‑Naphthyl Tropone
Source: J Org Chem. 2025 Aug 5;90(32):11501–9. doi: 10.1021/acs.joc.5c00992 (PMC12362610; doi:10.1021/acs.joc.5c00992)
Supplement: Supplementary file 3 [file jo5c00992_si_003.zip › Agyemang_JOC_XYZ/(6a) Tropone_MeONpth_RCS/Tropone-MeONphth__295_.xyz]

43
Tropone-MeONphth (295)
  C        0.94178        0.46226        1.33204
  C        0.35896        1.28919        0.31355
  C       -0.65598        0.74656       -0.53759
  C       -1.01990       -0.58327       -0.39158
  C       -0.44325       -1.40142        0.61127
  C        0.51268       -0.88583        1.45429
  C        0.84565        2.62152        0.17683
  H        0.95030       -1.51004        2.22893
  C        1.82367        3.11417        1.01400
  C        2.37632        2.30295        2.03553
  C        1.94399        1.00331        2.18293
  H        2.36942        0.36497        2.95274
  H        3.14346        2.70352        2.69098
  H        2.17874        4.13278        0.88504
  H        0.44432        3.25112       -0.61039
  O       -2.03756       -1.05239       -1.18517
  H       -0.77353       -2.42900        0.71683
  C       -1.24283        1.54739       -1.65882
  C       -0.82842        1.05425       -2.99229
  C       -1.19309        1.69907       -4.27848
  C       -1.98416        2.79304       -4.48875
  C       -2.71269        3.63485       -3.58575
  C       -2.76812        3.49446       -2.22510
  C       -2.13536        2.55576       -1.34240
  O       -0.09867        0.04953       -3.06229
  C       -2.51408        2.75933        0.11877
  H       -2.09181        3.08257       -5.53243
  C       -0.57157        1.01964       -5.47338
  H       -3.39854        4.21735       -1.71359
  C       -3.49156        4.75848       -4.23888
  H       -3.48821        3.24693        0.20582
  H       -2.55115        1.81405        0.66075
  H       -1.77791        3.39221        0.62711
  H       -0.83087        1.52821       -6.40579
  H        0.51782        0.98350       -5.36463
  H       -0.89555       -0.02503       -5.52826
  H       -3.99051        5.39137       -3.50203
  H       -2.82725        5.39294       -4.84064
  H       -4.25650        4.36135       -4.91936
  C       -1.80719       -2.28915       -1.86600
  H       -2.65093       -2.41626       -2.54701
  H       -0.87466       -2.22915       -2.43532
  H       -1.78286       -3.13653       -1.17404
