# Supplementary material for: Synthetic, Computational, and Experimental Studies of a Class 3 Atropisomeric α‑Naphthyl Tropone
Source: J Org Chem. 2025 Aug 5;90(32):11501–9. doi: 10.1021/acs.joc.5c00992 (PMC12362610; doi:10.1021/acs.joc.5c00992)
Supplement: Supplementary file 3 [file jo5c00992_si_003.zip › Agyemang_JOC_XYZ/(6a) Tropone_MeONpth_RCS/Tropone-MeONphth__145_.xyz]

43
Tropone-MeONphth (145)
  C        1.15193        0.21896        1.05327
  C        0.40484        1.17457        0.28493
  C       -0.75035        0.74882       -0.47519
  C       -0.94486       -0.63093       -0.60994
  C       -0.17925       -1.57740        0.11858
  C        0.82364       -1.15482        0.95474
  C        0.91480        2.50626        0.26275
  H        1.39341       -1.87965        1.52993
  C        2.00510        2.88252        1.01607
  C        2.67182        1.95060        1.84641
  C        2.25509        0.63994        1.84713
  H        2.77960       -0.10583        2.43933
  H        3.51800        2.26349        2.45061
  H        2.36132        3.90759        0.96283
  H        0.46157        3.24610       -0.38171
  O       -2.02236       -1.02438       -1.36032
  H       -0.39538       -2.63464        0.03473
  C       -1.47398        1.71579       -1.36598
  C       -1.83635        2.97839       -0.65537
  C       -1.89606        4.31638       -1.29903
  C       -2.27749        4.58330       -2.57831
  C       -2.60514        3.68050       -3.64837
  C       -2.26534        2.35877       -3.68016
  C       -1.55034        1.52929       -2.73555
  O       -2.01124        2.94154        0.57048
  C       -0.87043        0.37088       -3.44543
  H       -2.39172        5.63824       -2.82838
  C       -1.65226        5.45572       -0.33887
  H       -2.48490        1.84639       -4.61663
  C       -3.29236        4.30436       -4.84543
  H       -0.43091        0.73312       -4.38083
  H       -0.07496       -0.07487       -2.84876
  H       -1.58716       -0.41788       -3.69554
  H       -1.59979        6.41337       -0.86404
  H       -2.44737        5.49613        0.41232
  H       -0.72326        5.29949        0.21998
  H       -3.48873        3.57004       -5.63076
  H       -4.24926        4.75391       -4.55409
  H       -2.67951        5.10666       -5.27517
  C       -2.31093       -2.40645       -1.51645
  H       -3.17900       -2.45139       -2.17640
  H       -1.47529       -2.94647       -1.98167
  H       -2.56444       -2.87818       -0.55851
