# Supplementary material for: Synthetic, Computational, and Experimental Studies of a Class 3 Atropisomeric α‑Naphthyl Tropone
Source: J Org Chem. 2025 Aug 5;90(32):11501–9. doi: 10.1021/acs.joc.5c00992 (PMC12362610; doi:10.1021/acs.joc.5c00992)
Supplement: Supplementary file 3 [file jo5c00992_si_003.zip › Agyemang_JOC_XYZ/(6a) Tropone_MeONpth_RCS/Tropone-MeONphth__165_.xyz]

43
Tropone-MeONphth (165)
  C        1.14604        0.21175        1.05798
  C        0.41127        1.15391        0.25795
  C       -0.82965        0.75026       -0.40502
  C       -0.98506       -0.64104       -0.54150
  C       -0.19949       -1.58464        0.17067
  C        0.80470       -1.16044        0.99915
  C        1.04435        2.41961        0.08460
  H        1.37399       -1.87869        1.58291
  C        2.18290        2.78130        0.77264
  C        2.79127        1.89510        1.68979
  C        2.28778        0.62048        1.80228
  H        2.78057       -0.11518        2.43299
  H        3.66769        2.20017        2.25302
  H        2.62313        3.75820        0.59228
  H        0.66296        3.11769       -0.64231
  O       -2.13211       -1.06013       -1.16962
  H       -0.42218       -2.64051        0.09465
  C       -1.54524        1.70201       -1.32767
  C       -1.55598        3.11845       -0.83024
  C       -1.43112        4.33168       -1.68277
  C       -1.98909        4.50643       -2.91002
  C       -2.68518        3.55258       -3.73161
  C       -2.56898        2.20276       -3.58858
  C       -1.80220        1.39431       -2.65911
  O       -1.61806        3.31522        0.39102
  C       -1.29648        0.15242       -3.37312
  H       -1.94843        5.51706       -3.31639
  C       -0.81919        5.51530       -0.96958
  H       -3.03835        1.60885       -4.37364
  C       -3.49611        4.12531       -4.87425
  H       -0.94649        0.45303       -4.36702
  H       -0.46206       -0.31847       -2.85448
  H       -2.08134       -0.59694       -3.51239
  H       -0.65242        6.34647       -1.65983
  H       -1.47298        5.84537       -0.15622
  H        0.13177        5.24779       -0.49799
  H       -3.95328        3.34058       -5.48319
  H       -4.29683        4.77251       -4.49679
  H       -2.86831        4.74161       -5.52977
  C       -2.38405       -2.44512       -1.35571
  H       -3.29774       -2.49930       -1.95024
  H       -1.56892       -2.93785       -1.90210
  H       -2.54942       -2.96032       -0.40135
