# Supplementary material for: Synthetic, Computational, and Experimental Studies of a Class 3 Atropisomeric α‑Naphthyl Tropone
Source: J Org Chem. 2025 Aug 5;90(32):11501–9. doi: 10.1021/acs.joc.5c00992 (PMC12362610; doi:10.1021/acs.joc.5c00992)
Supplement: Supplementary file 3 [file jo5c00992_si_003.zip › Agyemang_JOC_XYZ/(6a) Tropone_MeONpth_RCS/Tropone-MeONphth__325_.xyz]

43
Tropone-MeONphth (325)
  C        0.92435        0.37371        1.37396
  C        0.39007        1.27271        0.38978
  C       -0.67325        0.84034       -0.49038
  C       -0.98008       -0.52073       -0.48747
  C       -0.43152       -1.41501        0.46407
  C        0.47922       -0.97188        1.38967
  C        1.00829        2.55349        0.28819
  H        0.88168       -1.65583        2.13234
  C        2.00849        2.94774        1.15144
  C        2.46285        2.08523        2.17758
  C        1.93449        0.81745        2.27122
  H        2.30025        0.12237        3.02278
  H        3.24032        2.41213        2.86159
  H        2.46120        3.92831        1.03238
  H        0.70922        3.22332       -0.50776
  O       -1.99157       -0.94256       -1.31496
  H       -0.75798       -2.44792        0.47375
  C       -1.11752        1.71477       -1.62303
  C       -1.11122        1.04146       -2.95835
  C       -2.09915        1.34594       -4.02659
  C       -2.62491        2.56657       -4.31802
  C       -2.49561        3.82113       -3.62453
  C       -2.09015        3.94714       -2.32771
  C       -1.68548        2.94887       -1.36335
  O       -0.29565        0.14040       -3.18902
  C       -1.93741        3.42673        0.05962
  H       -3.21496        2.61951       -5.23303
  C       -2.38079        0.17615       -4.93800
  H       -2.16753        4.94924       -1.90660
  C       -2.94281        5.04719       -4.39251
  H       -2.96020        3.81547        0.12373
  H       -1.82662        2.63442        0.79767
  H       -1.26376        4.24474        0.34181
  H       -3.15287        0.42079       -5.67180
  H       -1.46925       -0.13470       -5.45726
  H       -2.71214       -0.68714       -4.35250
  H       -2.92207        5.94668       -3.77139
  H       -2.29583        5.21951       -5.26152
  H       -3.96406        4.92140       -4.77344
  C       -1.84049       -2.21569       -1.94880
  H       -2.67580       -2.30008       -2.64580
  H       -0.89459       -2.25371       -2.49841
  H       -1.90279       -3.04232       -1.23119
