# Supplementary material for: Synthetic, Computational, and Experimental Studies of a Class 3 Atropisomeric α‑Naphthyl Tropone
Source: J Org Chem. 2025 Aug 5;90(32):11501–9. doi: 10.1021/acs.joc.5c00992 (PMC12362610; doi:10.1021/acs.joc.5c00992)
Supplement: Supplementary file 3 [file jo5c00992_si_003.zip › Agyemang_JOC_XYZ/(6a) Tropone_MeONpth_RCS/Tropone-MeONphth__260_.xyz]

43
Tropone-MeONphth (260)
  C        0.93306        0.45142        1.31174
  C        0.34788        1.26976        0.28940
  C       -0.57434        0.69665       -0.63321
  C       -0.90474       -0.64687       -0.51963
  C       -0.32320       -1.46176        0.48452
  C        0.57636       -0.91844        1.37481
  C        0.70818        2.64766        0.24233
  H        1.02101       -1.54584        2.14274
  C        1.59541        3.18089        1.15081
  C        2.17452        2.36894        2.15895
  C        1.84743        1.03331        2.23330
  H        2.28543        0.40113        3.00186
  H        2.87378        2.80256        2.86780
  H        1.85762        4.23355        1.09353
  H        0.27433        3.27940       -0.52573
  O       -1.82607       -1.11781       -1.42040
  H       -0.57992       -2.51137        0.55734
  C       -1.19748        1.53253       -1.71219
  C       -0.29471        1.71217       -2.86696
  C       -0.57655        2.60095       -4.02310
  C       -1.73236        3.27064       -4.31102
  C       -2.98809        3.35249       -3.62104
  C       -3.27888        2.79549       -2.40421
  C       -2.47745        2.00702       -1.51036
  O        0.79355        1.11107       -2.86642
  C       -3.17100        1.64370       -0.20531
  H       -1.71025        3.84119       -5.23943
  C        0.58324        2.70723       -4.98010
  H       -4.28310        2.99123       -2.03689
  C       -4.05793        4.15940       -4.33069
  H       -4.09354        2.21351       -0.06903
  H       -3.42302        0.57760       -0.19834
  H       -2.52242        1.82857        0.65522
  H        0.36889        3.40002       -5.79815
  H        1.48501        3.03288       -4.45051
  H        0.82650        1.72162       -5.39101
  H       -4.99287        4.18727       -3.76526
  H       -3.72606        5.19271       -4.48934
  H       -4.27168        3.73696       -5.32007
  C       -2.10294       -2.51183       -1.46493
  H       -2.80354       -2.64703       -2.29041
  H       -1.19457       -3.09492       -1.66172
  H       -2.57079       -2.86308       -0.53541
