# Supplementary material for: Synthetic, Computational, and Experimental Studies of a Class 3 Atropisomeric α‑Naphthyl Tropone
Source: J Org Chem. 2025 Aug 5;90(32):11501–9. doi: 10.1021/acs.joc.5c00992 (PMC12362610; doi:10.1021/acs.joc.5c00992)
Supplement: Supplementary file 3 [file jo5c00992_si_003.zip › Agyemang_JOC_XYZ/(6a) Tropone_MeONpth_RCS/Tropone-MeONphth__365_.xyz]

43
Tropone-MeONphth (365)
  C        0.62955        0.26673        1.56633
  C        0.45201        1.16491        0.45990
  C       -0.63265        0.94887       -0.50299
  C       -1.05232       -0.38500       -0.56491
  C       -0.85221       -1.30090        0.50029
  C       -0.08781       -0.95811        1.58354
  C        1.46791        2.14502        0.28251
  H        0.02636       -1.63749        2.42365
  C        2.46366        2.34538        1.21684
  C        2.50952        1.57296        2.39937
  C        1.61617        0.53620        2.55349
  H        1.68702       -0.13114        3.40876
  H        3.27405        1.75983        3.14728
  H        3.22840        3.09399        1.03014
  H        1.48414        2.72194       -0.63198
  O       -1.94178       -0.77027       -1.54737
  H       -1.35978       -2.25838        0.45012
  C       -0.85227        1.88084       -1.64190
  C       -1.65194        1.38133       -2.84146
  C       -3.09576        1.77768       -2.94856
  C       -3.35768        3.05745       -3.29128
  C       -2.36313        4.11773       -3.39439
  C       -1.24234        4.15747       -2.62628
  C       -0.85617        3.25782       -1.53135
  O       -1.12730        0.77571       -3.76487
  C       -0.60465        4.06837       -0.26939
  H       -4.38079        3.32158       -3.55978
  C       -4.14551        0.70476       -2.87486
  H       -0.63168        5.05866       -2.69574
  C       -2.68157        5.23975       -4.35547
  H       -1.41177        4.80434       -0.18302
  H       -0.60118        3.46613        0.63628
  H        0.33480        4.63382       -0.30620
  H       -5.12506        1.10236       -3.15658
  H       -3.88955       -0.11929       -3.55020
  H       -4.20679        0.28311       -1.86730
  H       -1.91908        6.02336       -4.33383
  H       -2.75359        4.86024       -5.38207
  H       -3.65045        5.69691       -4.11597
  C       -1.49392       -1.82484       -2.41233
  H       -2.34111       -2.06766       -3.05517
  H       -0.65639       -1.47751       -3.02555
  H       -1.20407       -2.71210       -1.83815
