# Supplementary material for: Synthetic, Computational, and Experimental Studies of a Class 3 Atropisomeric α‑Naphthyl Tropone
Source: J Org Chem. 2025 Aug 5;90(32):11501–9. doi: 10.1021/acs.joc.5c00992 (PMC12362610; doi:10.1021/acs.joc.5c00992)
Supplement: Supplementary file 3 [file jo5c00992_si_003.zip › Agyemang_JOC_XYZ/(6a) Tropone_MeONpth_RCS/Tropone-MeONphth__220_.xyz]

43
Tropone-MeONphth (220)
  C        0.94039        0.51160        1.27987
  C        0.33260        1.25838        0.21486
  C       -0.48179        0.58198       -0.76609
  C       -0.80250       -0.75701       -0.52319
  C       -0.22459       -1.48642        0.54778
  C        0.64648       -0.86789        1.41088
  C        0.52448        2.67146        0.23469
  H        1.10220       -1.43305        2.21959
  C        1.32120        3.28316        1.17701
  C        1.98072        2.52571        2.17402
  C        1.77859        1.16603        2.22534
  H        2.24304        0.56758        3.00537
  H        2.61830        3.01812        2.90177
  H        1.43703        4.36308        1.15778
  H        0.01631        3.29355       -0.48944
  O       -1.60526       -1.36991       -1.44958
  H       -0.45410       -2.53598        0.68120
  C       -1.20499        1.36350       -1.82244
  C       -0.28736        2.25417       -2.58967
  C       -0.68616        3.55936       -3.17555
  C       -1.91107        3.88689       -3.67253
  C       -3.13622        3.13445       -3.67933
  C       -3.39221        2.05272       -2.88574
  C       -2.58601        1.38133       -1.89224
  O        0.91096        1.94923       -2.66707
  C       -3.45864        0.64361       -0.89104
  H       -1.97244        4.85031       -4.17936
  C        0.46744        4.51879       -3.34091
  H       -4.41094        1.67039       -2.93954
  C       -4.22672        3.66934       -4.58499
  H       -4.32273        1.26635       -0.63583
  H       -3.83452       -0.29379       -1.31394
  H       -2.92838        0.40585        0.03074
  H        0.12127        5.50771       -3.65287
  H        1.03072        4.60912       -2.40586
  H        1.17855        4.13284       -4.07853
  H       -5.14005        3.07229       -4.52031
  H       -4.47825        4.70550       -4.32640
  H       -3.89644        3.67202       -5.63087
  C       -1.94408       -2.74091       -1.29499
  H       -2.59938       -2.97712       -2.13536
  H       -1.05657       -3.38512       -1.34057
  H       -2.48201       -2.92290       -0.35500
