# Supplementary material for: Synthetic, Computational, and Experimental Studies of a Class 3 Atropisomeric α‑Naphthyl Tropone
Source: J Org Chem. 2025 Aug 5;90(32):11501–9. doi: 10.1021/acs.joc.5c00992 (PMC12362610; doi:10.1021/acs.joc.5c00992)
Supplement: Supplementary file 3 [file jo5c00992_si_003.zip › Agyemang_JOC_XYZ/(6a) Tropone_MeONpth_RCS/Tropone-MeONphth__125_.xyz]

43
Tropone-MeONphth (125)
  C        1.17866        0.15449        1.03330
  C        0.46163        1.15865        0.30100
  C       -0.65647        0.78313       -0.51587
  C       -0.94702       -0.57190       -0.66111
  C       -0.23706       -1.56475        0.06039
  C        0.79261       -1.20191        0.89648
  C        0.93668        2.50015        0.38811
  H        1.33189       -1.96459        1.45200
  C        2.01652        2.82930        1.17733
  C        2.69448        1.83849        1.93025
  C        2.28123        0.52792        1.85125
  H        2.80067       -0.24911        2.40620
  H        3.53934        2.11316        2.55468
  H        2.35239        3.86176        1.22183
  H        0.44367        3.27839       -0.18122
  O       -1.99350       -0.88473       -1.49163
  H       -0.50084       -2.61006       -0.03992
  C       -1.36122        1.80098       -1.36338
  C       -2.02613        2.84610       -0.54637
  C       -2.56529        4.12701       -1.07107
  C       -2.79242        4.47584       -2.37080
  C       -2.53696        3.77607       -3.59682
  C       -1.83585        2.60722       -3.71894
  C       -1.21087        1.75885       -2.73883
  O       -2.11203        2.66793        0.68011
  C       -0.32913        0.69595       -3.37522
  H       -3.26321        5.44879       -2.51111
  C       -2.96455        5.08825        0.02066
  H       -1.68586        2.26677       -4.74230
  C       -3.06035        4.45362       -4.84761
  H        0.08730        1.05781       -4.31982
  H        0.49771        0.40695       -2.72404
  H       -0.91534       -0.20554       -3.58468
  H       -3.30891        6.03993       -0.39052
  H       -3.75385        4.65017        0.64041
  H       -2.12449        5.26590        0.70147
  H       -2.83895        3.87616       -5.74897
  H       -4.14751        4.58863       -4.79007
  H       -2.62011        5.45129       -4.96620
  C       -2.42642       -2.23475       -1.59680
  H       -3.27768       -2.21714       -2.27942
  H       -1.64315       -2.88201       -2.01386
  H       -2.75057       -2.63105       -0.62589
