# Supplementary material for: Synthetic, Computational, and Experimental Studies of a Class 3 Atropisomeric α‑Naphthyl Tropone
Source: J Org Chem. 2025 Aug 5;90(32):11501–9. doi: 10.1021/acs.joc.5c00992 (PMC12362610; doi:10.1021/acs.joc.5c00992)
Supplement: Supplementary file 3 [file jo5c00992_si_003.zip › Agyemang_JOC_XYZ/(6a) Tropone_MeONpth_RCS/Tropone-MeONphth__390_.xyz]

43
Tropone-MeONphth (390)
  C        0.72661        0.19836        1.37140
  C        0.23285        1.17414        0.44015
  C       -0.43849        0.74544       -0.78007
  C       -0.78115       -0.60907       -0.85900
  C       -0.32289       -1.55841        0.08661
  C        0.44462       -1.17558        1.15663
  C        0.37402        2.54209        0.81221
  H        0.81493       -1.91069        1.86550
  C        1.04390        2.91992        1.95759
  C        1.61358        1.95118        2.81552
  C        1.43878        0.61595        2.52973
  H        1.82562       -0.14668        3.20104
  H        2.15480        2.25938        3.70527
  H        1.12137        3.97431        2.20785
  H       -0.07806        3.30729        0.19565
  O       -1.54733       -1.11355       -1.87884
  H       -0.59541       -2.59576       -0.07916
  C       -0.92603        1.77429       -1.73194
  C       -2.25800        1.66854       -2.42151
  C       -3.25832        2.62965       -1.87475
  C       -3.07441        3.95791       -2.09108
  C       -1.93857        4.56700       -2.74866
  C       -0.68342        4.01274       -2.82747
  C       -0.15629        2.82991       -2.18485
  O       -2.51031        0.93839       -3.36102
  C        1.35955        2.81945       -2.07081
  H       -3.87775        4.63246       -1.79414
  C       -4.45394        2.03226       -1.18537
  H        0.06822        4.62016       -3.32905
  C       -2.18008        5.94436       -3.33082
  H        1.78515        3.01452       -3.06265
  H        1.73148        3.60071       -1.39837
  H        1.74362        1.86205       -1.71864
  H       -5.15967        2.80627       -0.86940
  H       -4.96254        1.32987       -1.85556
  H       -4.14529        1.46373       -0.29921
  H       -1.27046        6.36754       -3.76560
  H       -2.94784        5.91158       -4.11353
  H       -2.53957        6.63583       -2.55809
  C       -0.83123       -1.41707       -3.08428
  H       -1.57852       -1.73324       -3.81245
  H       -0.31791       -0.52871       -3.46559
  H       -0.11024       -2.22532       -2.90211
