# Supplementary material for: Synthetic, Computational, and Experimental Studies of a Class 3 Atropisomeric α‑Naphthyl Tropone
Source: J Org Chem. 2025 Aug 5;90(32):11501–9. doi: 10.1021/acs.joc.5c00992 (PMC12362610; doi:10.1021/acs.joc.5c00992)
Supplement: Supplementary file 3 [file jo5c00992_si_003.zip › Agyemang_JOC_XYZ/(6a) Tropone_MeONpth_RCS/Tropone-MeONphth__105_.xyz]

43
Tropone-MeONphth (105)
  C        1.15726        0.15168        1.06645
  C        0.48246        1.16401        0.30707
  C       -0.56542        0.79716       -0.58781
  C       -0.89842       -0.54387       -0.72934
  C       -0.23684       -1.54754        0.02312
  C        0.76459       -1.19976        0.90192
  C        0.90239        2.51610        0.46903
  H        1.26824       -1.97094        1.47874
  C        1.92040        2.84508        1.33621
  C        2.57946        1.84244        2.09196
  C        2.20256        0.52531        1.95568
  H        2.70188       -0.25293        2.52724
  H        3.37864        2.11669        2.77419
  H        2.22046        3.88352        1.44528
  H        0.40657        3.29458       -0.10086
  O       -1.89161       -0.82787       -1.63286
  H       -0.51384       -2.58885       -0.08630
  C       -1.28048        1.83871       -1.39707
  C       -2.25314        2.60061       -0.58687
  C       -3.01119        3.78269       -1.07004
  C       -3.07280        4.28471       -2.33898
  C       -2.44313        3.87353       -3.56076
  C       -1.52282        2.86841       -3.69665
  C       -0.95078        1.97196       -2.73096
  O       -2.43392        2.25850        0.59402
  C        0.12037        1.05262       -3.29852
  H       -3.72608        5.14909       -2.45709
  C       -3.81928        4.44702        0.01519
  H       -1.14096        2.72779       -4.70540
  C       -2.84378        4.66978       -4.78682
  H        0.47038        1.40154       -4.27336
  H        0.98074        0.98032       -2.62822
  H       -0.28189        0.04080       -3.42103
  H       -4.34774        5.32875       -0.35694
  H       -4.54064        3.73978        0.43656
  H       -3.16977        4.73362        0.84942
  H       -2.33684        4.31670       -5.68785
  H       -3.92550        4.60430       -4.95682
  H       -2.60517        5.73217       -4.65636
  C       -2.38325       -2.15804       -1.72903
  H       -3.19408       -2.12070       -2.45840
  H       -1.61052       -2.85170       -2.08542
  H       -2.77683       -2.51070       -0.76763
