# Supplementary material for: Synthetic, Computational, and Experimental Studies of a Class 3 Atropisomeric α‑Naphthyl Tropone
Source: J Org Chem. 2025 Aug 5;90(32):11501–9. doi: 10.1021/acs.joc.5c00992 (PMC12362610; doi:10.1021/acs.joc.5c00992)
Supplement: Supplementary file 3 [file jo5c00992_si_003.zip › Agyemang_JOC_XYZ/(6a) Tropone_MeONpth_RCS/Tropone-MeONphth__410_.xyz]

43
Tropone-MeONphth (410)
  C        0.93550        0.10719        1.32883
  C        0.46521        1.10650        0.41396
  C       -0.34374        0.73365       -0.73154
  C       -0.70213       -0.61025       -0.85567
  C       -0.26833       -1.58454        0.08486
  C        0.53061       -1.24191        1.13897
  C        0.79987        2.45947        0.71343
  H        0.86739       -1.99951        1.84089
  C        1.59142        2.78983        1.79588
  C        2.09208        1.78973        2.65951
  C        1.75571        0.47366        2.42743
  H        2.10539       -0.31021        3.09431
  H        2.71844        2.05959        3.50460
  H        1.82301        3.83385        1.98886
  H        0.41349        3.25581        0.08992
  O       -1.37397       -1.18403       -1.89484
  H       -0.58038       -2.60909       -0.08711
  C       -1.01409        1.84410       -1.48445
  C       -2.49814        1.81688       -1.39277
  C       -3.37570        2.96303       -1.74543
  C       -3.06854        4.07579       -2.47534
  C       -1.85648        4.47090       -3.12989
  C       -0.65584        3.81767       -3.04972
  C       -0.24815        2.66278       -2.29964
  O       -3.05458        0.82358       -0.90373
  C        1.23265        2.36354       -2.49025
  H       -3.89325        4.77335       -2.61998
  C       -4.78564        2.79808       -1.23481
  H        0.14991        4.26241       -3.63046
  C       -1.95390        5.73039       -3.96715
  H        1.48295        2.39805       -3.55703
  H        1.84905        3.11922       -1.98862
  H        1.51915        1.38930       -2.09864
  H       -5.39314        3.68300       -1.44124
  H       -5.25501        1.92114       -1.69304
  H       -4.78100        2.59968       -0.15783
  H       -1.01864        5.94832       -4.48836
  H       -2.74966        5.64224       -4.71622
  H       -2.20097        6.59429       -3.33785
  C       -1.38097       -0.59763       -3.19161
  H       -1.56961       -1.42038       -3.88544
  H       -2.17443        0.14728       -3.29503
  H       -0.41246       -0.13957       -3.42353
