# Supplementary material for: Synthetic, Computational, and Experimental Studies of a Class 3 Atropisomeric α‑Naphthyl Tropone
Source: J Org Chem. 2025 Aug 5;90(32):11501–9. doi: 10.1021/acs.joc.5c00992 (PMC12362610; doi:10.1021/acs.joc.5c00992)
Supplement: Supplementary file 3 [file jo5c00992_si_003.zip › Agyemang_JOC_XYZ/(6a) Tropone_MeONpth_RCS/Tropone-MeONphth__200_.xyz]

43
Tropone-MeONphth (200)
  C        1.12880        0.27996        1.19777
  C        0.36919        1.27775        0.48560
  C       -0.51982        0.87952       -0.59886
  C       -0.63675       -0.51350       -0.83313
  C        0.06432       -1.47958       -0.07379
  C        0.93662       -1.08988        0.90896
  C        0.53719        2.61876        0.93990
  H        1.49170       -1.83477        1.47239
  C        1.43014        2.95229        1.93836
  C        2.21683        1.96998        2.57873
  C        2.04729        0.65431        2.21773
  H        2.60844       -0.13266        2.71565
  H        2.92100        2.24688        3.35752
  H        1.51012        3.99202        2.24374
  H       -0.07286        3.40265        0.52729
  O       -1.35283       -0.90662       -1.92885
  H       -0.06372       -2.53292       -0.28536
  C       -1.36716        1.77448       -1.43130
  C       -1.11790        3.23670       -1.66376
  C       -0.71563        3.53981       -3.06499
  C       -1.59370        3.38075       -4.08964
  C       -2.93685        2.87992       -3.96705
  C       -3.38395        2.11342       -2.91635
  C       -2.66376        1.46239       -1.84995
  O       -1.23178        4.12434       -0.83253
  C       -3.51744        0.43258       -1.12789
  H       -1.28291        3.71742       -5.07852
  C        0.67548        4.09459       -3.22610
  H       -4.43377        1.83006       -2.96538
  C       -3.87801        3.20899       -5.10677
  H       -4.46797        0.90916       -0.85951
  H       -3.74508       -0.42891       -1.76334
  H       -3.05285        0.07098       -0.21032
  H        0.89351        4.31414       -4.27532
  H        0.78686        5.01227       -2.63742
  H        1.42683        3.38388       -2.86025
  H       -4.88315        2.81627       -4.93130
  H       -3.95583        4.29297       -5.25495
  H       -3.51023        2.78362       -6.04985
  C       -1.45674       -2.28116       -2.27054
  H       -2.06801       -2.30863       -3.17426
  H       -0.47502       -2.72203       -2.48572
  H       -1.95432       -2.85960       -1.48112
