# Supplementary material for: Synthetic, Computational, and Experimental Studies of a Class 3 Atropisomeric α‑Naphthyl Tropone
Source: J Org Chem. 2025 Aug 5;90(32):11501–9. doi: 10.1021/acs.joc.5c00992 (PMC12362610; doi:10.1021/acs.joc.5c00992)
Supplement: Supplementary file 3 [file jo5c00992_si_003.zip › Agyemang_JOC_XYZ/(6a) Tropone_MeONpth_RCS/Tropone-MeONphth__345_.xyz]

43
Tropone-MeONphth (345)
  C        0.78209        0.31783        1.47311
  C        0.41799        1.21821        0.41605
  C       -0.66061        0.87795       -0.50797
  C       -0.99511       -0.47899       -0.54582
  C       -0.61218       -1.38186        0.47986
  C        0.21440       -0.98147        1.49597
  C        1.23509        2.37504        0.26571
  H        0.47166       -1.66445        2.30086
  C        2.22986        2.69031        1.16791
  C        2.47792        1.86500        2.28889
  C        1.77382        0.68964        2.42131
  H        1.99362        0.00317        3.23524
  H        3.24375        2.13479        3.00968
  H        2.83806        3.57541        1.00418
  H        1.09746        3.00622       -0.60159
  O       -1.94341       -0.90658       -1.45061
  H       -1.02391       -2.38454        0.46952
  C       -0.99442        1.80487       -1.63081
  C       -1.38657        1.16528       -2.93899
  C       -2.71623        1.45324       -3.55226
  C       -3.10156        2.71185       -3.87298
  C       -2.43334        3.95310       -3.53940
  C       -1.63245        4.10179       -2.44912
  C       -1.29005        3.13658       -1.41276
  O       -0.62989        0.38551       -3.51253
  C       -1.33263        3.78896       -0.03973
  H       -3.99341        2.81232       -4.49187
  C       -3.51278        0.24677       -3.97616
  H       -1.30222        5.11711       -2.22757
  C       -2.76126        5.14134       -4.41592
  H       -2.27690        4.33927        0.04134
  H       -1.28902        3.07105        0.77679
  H       -0.52645        4.51787        0.10469
  H       -4.38380        0.53841       -4.56947
  H       -2.88717       -0.43030       -4.56587
  H       -3.85688       -0.30237       -3.09314
  H       -2.28071        6.05658       -4.05947
  H       -2.43277        4.96288       -5.44712
  H       -3.84452        5.31473       -4.45257
  C       -1.61699       -2.09001       -2.19427
  H       -2.45439       -2.26094       -2.87107
  H       -0.70307       -1.92850       -2.77408
  H       -1.50546       -2.96183       -1.54071
