# Supplementary material for: Synthetic, Computational, and Experimental Studies of a Class 3 Atropisomeric α‑Naphthyl Tropone
Source: J Org Chem. 2025 Aug 5;90(32):11501–9. doi: 10.1021/acs.joc.5c00992 (PMC12362610; doi:10.1021/acs.joc.5c00992)
Supplement: Supplementary file 3 [file jo5c00992_si_003.zip › Agyemang_JOC_XYZ/(7) Tol_RCS/TolOH-MeONphth__235_.xyz]

36
TolOH-MeONphth (235)
  C        0.97344        0.21759        1.11664
  C        0.53296        1.14389        0.11184
  C       -0.35519        0.70383       -0.92395
  C       -0.83877       -0.60320       -0.87619
  C       -0.41301       -1.51477        0.12369
  C        0.48139       -1.11027        1.08794
  C        0.98391        2.49242        0.21532
  H        0.81171       -1.81371        1.84805
  C        1.83936        2.88618        1.22021
  C        2.29910        1.95816        2.18819
  C        1.86722        0.65246        2.13501
  H        2.19572       -0.06817        2.88021
  H        2.97868        2.28156        2.97118
  H        2.16299        3.92205        1.27365
  H        0.63890        3.22099       -0.50747
  O       -1.69754       -0.96986       -1.87920
  H       -0.78160       -2.53302        0.13156
  C       -0.89067        1.66214       -1.93781
  C        0.00126        2.32042       -2.80814
  C       -0.43556        3.29571       -3.70848
  C       -1.78369        3.64572       -3.73600
  C       -2.67864        3.03437       -2.85928
  C       -2.24815        2.05850       -1.94789
  O        1.31811        1.93142       -2.76414
  C       -3.24508        1.47455       -0.97494
  H       -3.72398        3.32985       -2.86462
  C       -2.17108       -2.30823       -1.94219
  H       -4.13195        2.10999       -0.89990
  H       -3.56144        0.47739       -1.29749
  H       -2.81132        1.36724        0.02409
  H        1.83159        2.44772       -3.39810
  H        0.27551        3.76953       -4.38181
  H       -2.13107        4.40233       -4.43362
  H       -2.81139       -2.35143       -2.82492
  H       -1.34639       -3.02323       -2.05929
  H       -2.76132       -2.57255       -1.05447
