# Supplementary material for: Synthetic, Computational, and Experimental Studies of a Class 3 Atropisomeric α‑Naphthyl Tropone
Source: J Org Chem. 2025 Aug 5;90(32):11501–9. doi: 10.1021/acs.joc.5c00992 (PMC12362610; doi:10.1021/acs.joc.5c00992)
Supplement: Supplementary file 3 [file jo5c00992_si_003.zip › Agyemang_JOC_XYZ/(7) Tol_RCS/TolOH-MeONphth__370_.xyz]

36
TolOH-MeONphth (370)
  C        0.99509        0.19120        1.18838
  C        0.65610        1.07403        0.10740
  C       -0.63345        0.95393       -0.61664
  C       -1.13764       -0.35602       -0.53599
  C       -0.75565       -1.28812        0.47016
  C        0.23625       -0.99382        1.36207
  C        1.69450        1.96921       -0.28367
  H        0.48471       -1.68187        2.16586
  C        2.85885        2.11881        0.44355
  C        3.07974        1.37405        1.62243
  C        2.16443        0.40499        1.96698
  H        2.34705       -0.25377        2.81231
  H        3.98051        1.52332        2.20978
  H        3.61876        2.81105        0.09164
  H        1.58794        2.53416       -1.20035
  O       -2.31304       -0.60879       -1.19299
  H       -1.31367       -2.21255        0.55562
  C       -0.74840        1.86841       -1.80814
  C       -1.55611        1.63004       -2.96557
  C       -1.94900        2.63115       -3.86161
  C       -1.65608        3.96158       -3.61204
  C       -1.03506        4.27695       -2.40981
  C       -0.70728        3.28591       -1.47503
  O       -1.70497        0.33037       -3.39911
  C       -0.47152        3.83926       -0.07421
  H       -0.90518        5.31930       -2.13277
  C       -2.56227       -1.91903       -1.68443
  H       -1.10640        4.71969        0.06339
  H       -0.72702        3.12158        0.70598
  H        0.56259        4.15067        0.10221
  H       -2.04339        0.34321       -4.30343
  H       -2.47060        2.33979       -4.77075
  H       -1.94583        4.73519       -4.31671
  H       -3.35422       -1.81458       -2.42840
  H       -1.67018       -2.33782       -2.16420
  H       -2.90757       -2.59584       -0.89203
