# Supplementary material for: Synthetic, Computational, and Experimental Studies of a Class 3 Atropisomeric α‑Naphthyl Tropone
Source: J Org Chem. 2025 Aug 5;90(32):11501–9. doi: 10.1021/acs.joc.5c00992 (PMC12362610; doi:10.1021/acs.joc.5c00992)
Supplement: Supplementary file 3 [file jo5c00992_si_003.zip › Agyemang_JOC_XYZ/(7) Tol_RCS/TolOH-MeONphth__65_.xyz]

36
TolOH-MeONphth (65)
  C        1.09160        0.16570        1.10364
  C        0.54614        1.18885        0.25720
  C       -0.43148        0.85203       -0.72798
  C       -0.88665       -0.46189       -0.80605
  C       -0.35653       -1.47244        0.03678
  C        0.61538       -1.16081        0.96117
  C        0.98793        2.52951        0.46164
  H        1.02164       -1.94008        1.60082
  C        1.93143        2.83024        1.41915
  C        2.48930        1.81118        2.23260
  C        2.07088        0.50883        2.07701
  H        2.47868       -0.27931        2.70545
  H        3.23483        2.06281        2.98112
  H        2.24730        3.86051        1.55779
  H        0.55711        3.32129       -0.14215
  O       -1.82781       -0.71992       -1.76220
  H       -0.70748       -2.49381       -0.04558
  C       -1.04714        1.90160       -1.59285
  C       -2.39883        2.24501       -1.40601
  C       -3.02164        3.20292       -2.21144
  C       -2.29620        3.81824       -3.23028
  C       -0.96332        3.47095       -3.44858
  C       -0.33247        2.50778       -2.64761
  O       -3.06976        1.62348       -0.38307
  C        1.09777        2.11064       -2.93236
  H       -0.40857        3.93806       -4.25728
  C       -2.50321       -1.96971       -1.75103
  H        1.42945        2.50869       -3.89489
  H        1.78022        2.48054       -2.16044
  H        1.20597        1.02220       -2.95236
  H       -3.97338        1.95954       -0.33814
  H       -4.06437        3.46149       -2.03910
  H       -2.77661        4.56288       -3.85840
  H       -3.27428       -1.89468       -2.51945
  H       -1.82910       -2.79943       -2.00140
  H       -2.97527       -2.16093       -0.77873
