# Supplementary material for: Synthetic, Computational, and Experimental Studies of a Class 3 Atropisomeric α‑Naphthyl Tropone
Source: J Org Chem. 2025 Aug 5;90(32):11501–9. doi: 10.1021/acs.joc.5c00992 (PMC12362610; doi:10.1021/acs.joc.5c00992)
Supplement: Supplementary file 3 [file jo5c00992_si_003.zip › Agyemang_JOC_XYZ/(7) Tol_RCS/TolOH-MeONphth__130_.xyz]

36
TolOH-MeONphth (130)
  C        1.11547        0.18113        1.05514
  C        0.51152        1.18744        0.22737
  C       -0.60850        0.84951       -0.60546
  C       -1.00739       -0.48642       -0.66780
  C       -0.39801       -1.48276        0.13631
  C        0.62885       -1.14685        0.98722
  C        1.09764        2.48754        0.24367
  H        1.08723       -1.91102        1.60933
  C        2.17024        2.78087        1.05701
  C        2.72957        1.79464        1.90793
  C        2.21163        0.51998        1.89714
  H        2.64226       -0.25592        2.52532
  H        3.56931        2.04287        2.55034
  H        2.59590        3.78041        1.04203
  H        0.69799        3.25644       -0.40537
  O       -2.06652       -0.76498       -1.49149
  H       -0.74131       -2.50867        0.09252
  C       -1.19706        1.84995       -1.54787
  C       -1.71794        3.05836       -1.03832
  C       -2.16401        4.08239       -1.87679
  C       -2.07086        3.92481       -3.25728
  C       -1.52212        2.75820       -3.78624
  C       -1.06436        1.72618       -2.95269
  O       -1.82112        3.16519        0.32745
  C       -0.40321        0.52603       -3.58962
  H       -1.42144        2.65107       -4.86287
  C       -2.56042       -2.09488       -1.57535
  H       -0.04450        0.77092       -4.59335
  H        0.44631        0.17491       -2.99683
  H       -1.10690       -0.30827       -3.66906
  H       -2.18883        4.02683        0.56107
  H       -2.58092        4.99039       -1.44701
  H       -2.41421        4.71665       -3.91647
  H       -3.38712       -2.05599       -2.28661
  H       -1.79574       -2.78973       -1.94766
  H       -2.93563       -2.44864       -0.60633
