# Supplementary material for: Synthetic, Computational, and Experimental Studies of a Class 3 Atropisomeric α‑Naphthyl Tropone
Source: J Org Chem. 2025 Aug 5;90(32):11501–9. doi: 10.1021/acs.joc.5c00992 (PMC12362610; doi:10.1021/acs.joc.5c00992)
Supplement: Supplementary file 3 [file jo5c00992_si_003.zip › Agyemang_JOC_XYZ/(7) Tol_RCS/TolOH-MeONphth__405_.xyz]

36
TolOH-MeONphth (405)
  C        1.06469       -0.04712        1.08746
  C        0.64650        1.01710        0.22174
  C       -0.31854        0.77241       -0.82725
  C       -0.90893       -0.48979       -0.87546
  C       -0.52527       -1.52665        0.01534
  C        0.44495       -1.31929        0.95931
  C        1.17316        2.31406        0.48553
  H        0.74704       -2.12487        1.62304
  C        2.10425        2.52718        1.48135
  C        2.56289        1.45680        2.28401
  C        2.03934        0.19669        2.09158
  H        2.35133       -0.63189        2.72241
  H        3.30268        1.63399        3.05891
  H        2.47885        3.53164        1.65786
  H        0.81510        3.15765       -0.09177
  O       -1.83859       -0.89254       -1.79843
  H       -1.01331       -2.48851       -0.10159
  C       -0.87159        1.93551       -1.58632
  C       -2.26257        2.18397       -1.57360
  C       -2.83518        3.18466       -2.36407
  C       -2.02900        3.93714       -3.21503
  C       -0.66237        3.67454       -3.28754
  C       -0.07980        2.66443       -2.50797
  O       -3.02529        1.44852       -0.70756
  C        1.38415        2.34473       -2.72315
  H       -0.04127        4.23414       -3.98157
  C       -1.70089       -0.50858       -3.16963
  H        1.66265        2.52734       -3.76536
  H        2.03328        2.96628       -2.09594
  H        1.61176        1.30388       -2.48034
  H       -3.95372        1.69977       -0.79094
  H       -3.90571        3.36875       -2.30663
  H       -2.47153        4.71477       -3.83058
  H       -2.06507       -1.35436       -3.75890
  H       -2.29563        0.37990       -3.40038
  H       -0.65294       -0.31048       -3.41964
