# Supplementary material for: Synthetic, Computational, and Experimental Studies of a Class 3 Atropisomeric α‑Naphthyl Tropone
Source: J Org Chem. 2025 Aug 5;90(32):11501–9. doi: 10.1021/acs.joc.5c00992 (PMC12362610; doi:10.1021/acs.joc.5c00992)
Supplement: Supplementary file 3 [file jo5c00992_si_003.zip › Agyemang_JOC_XYZ/(7) Tol_RCS/TolOH-MeONphth__90_.xyz]

36
TolOH-MeONphth (90)
  C        1.09209        0.17640        1.08946
  C        0.52836        1.18698        0.24091
  C       -0.49857        0.84338       -0.68546
  C       -0.94289       -0.47181       -0.75352
  C       -0.39097       -1.47367        0.08652
  C        0.60258       -1.14898        0.98423
  C        1.02551        2.51843        0.35601
  H        1.02254       -1.91995        1.62506
  C        2.02260        2.82687        1.25485
  C        2.57908        1.82519        2.09127
  C        2.11985        0.52965        2.00748
  H        2.53845       -0.24543        2.64501
  H        3.36445        2.08389        2.79532
  H        2.38653        3.84810        1.32638
  H        0.60208        3.29139       -0.27710
  O       -1.91997       -0.72925       -1.67731
  H       -0.74412       -2.49599        0.02847
  C       -1.09604        1.88205       -1.57714
  C       -2.21793        2.60638       -1.14510
  C       -2.78778        3.60158       -1.94635
  C       -2.23216        3.87304       -3.19569
  C       -1.12001        3.15755       -3.64221
  C       -0.54511        2.16007       -2.84248
  O       -2.71856        2.29775        0.09533
  C        0.65724        1.38167       -3.32235
  H       -0.69338        3.37391       -4.61742
  C       -2.48529       -2.03123       -1.74542
  H        0.97167        1.71215       -4.31625
  H        1.50360        1.50003       -2.63603
  H        0.43276        0.31023       -3.37013
  H       -3.47276        2.86731        0.29392
  H       -3.65483        4.15533       -1.59241
  H       -2.67008        4.64581       -3.82098
  H       -3.25699       -1.97707       -2.51496
  H       -1.73941       -2.78281       -2.03574
  H       -2.94469       -2.32129       -0.79155
