# Supplementary material for: Synthetic, Computational, and Experimental Studies of a Class 3 Atropisomeric α‑Naphthyl Tropone
Source: J Org Chem. 2025 Aug 5;90(32):11501–9. doi: 10.1021/acs.joc.5c00992 (PMC12362610; doi:10.1021/acs.joc.5c00992)
Supplement: Supplementary file 3 [file jo5c00992_si_003.zip › Agyemang_JOC_XYZ/(7) Tol_RCS/TolOH-MeONphth__110_.xyz]

36
TolOH-MeONphth (110)
  C        1.09061        0.18023        1.09293
  C        0.53336        1.18597        0.23423
  C       -0.50744        0.84223       -0.68246
  C       -0.94390       -0.47793       -0.74480
  C       -0.38912       -1.47546        0.09801
  C        0.60056       -1.14551        0.99688
  C        1.05759        2.50836        0.32564
  H        1.01849       -1.91207        1.64432
  C        2.05704        2.81666        1.22162
  C        2.59469        1.82322        2.07920
  C        2.11980        0.53270        2.01021
  H        2.52761       -0.24018        2.65734
  H        3.38043        2.08228        2.78279
  H        2.43934        3.83238        1.27213
  H        0.65772        3.27807       -0.32484
  O       -1.93534       -0.74643       -1.65209
  H       -0.74185       -2.49808        0.04485
  C       -1.10654        1.87345       -1.58221
  C       -1.93570        2.86959       -1.03604
  C       -2.48740        3.87640       -1.83494
  C       -2.21083        3.89196       -3.20071
  C       -1.38698        2.91416       -3.75971
  C       -0.82561        1.90568       -2.96358
  O       -2.18065        2.80459        0.31301
  C        0.08035        0.86640       -3.58143
  H       -1.16761        2.93669       -4.82287
  C       -2.49785       -2.05113       -1.70422
  H        0.32404        1.12280       -4.61562
  H        1.01555        0.77143       -3.01946
  H       -0.40270       -0.11654       -3.57340
  H       -2.74626        3.54061        0.57792
  H       -3.12342        4.63728       -1.38790
  H       -2.63560        4.67152       -3.82658
  H       -3.28025       -2.00383       -2.46336
  H       -1.75381       -2.80272       -1.99970
  H       -2.94376       -2.33610       -0.74260
