# Supplementary material for: Synthetic, Computational, and Experimental Studies of a Class 3 Atropisomeric α‑Naphthyl Tropone
Source: J Org Chem. 2025 Aug 5;90(32):11501–9. doi: 10.1021/acs.joc.5c00992 (PMC12362610; doi:10.1021/acs.joc.5c00992)
Supplement: Supplementary file 3 [file jo5c00992_si_003.zip › Agyemang_JOC_XYZ/(7) Tol_RCS/TolOH-MeONphth__385_.xyz]

36
TolOH-MeONphth (385)
  C        1.24905        0.12776        0.93620
  C        0.54119        1.17120        0.25115
  C       -0.50006        0.86010       -0.72590
  C       -0.91597       -0.47629       -0.75413
  C       -0.26476       -1.49691       -0.01109
  C        0.80792       -1.21413        0.78678
  C        0.85950        2.50480        0.63827
  H        1.32364       -2.00746        1.32111
  C        1.87820        2.78655        1.52638
  C        2.64399        1.74920        2.10379
  C        2.31422        0.44156        1.82151
  H        2.84825       -0.37784        2.29672
  H        3.45518        1.98040        2.78751
  H        2.08158        3.81984        1.79362
  H        0.26948        3.32463        0.25136
  O       -1.84597       -0.99519       -1.61830
  H       -0.62847       -2.51014       -0.14565
  C       -1.34815        2.00423       -1.19688
  C       -2.76300        1.91941       -1.21467
  C       -3.56187        2.89058       -1.82682
  C       -2.97059        3.94776       -2.50979
  C       -1.58254        4.00427       -2.60697
  C       -0.77438        3.02181       -2.01800
  O       -3.34543        0.91478       -0.48939
  C        0.69962        3.04680       -2.37574
  H       -1.11532        4.78729       -3.19801
  C       -1.91934       -0.50465       -2.95652
  H        0.81863        3.34645       -3.42147
  H        1.26386        3.76024       -1.76598
  H        1.16900        2.07051       -2.24481
  H       -4.30699        0.98637       -0.53781
  H       -4.64462        2.80817       -1.76126
  H       -3.58903        4.70366       -2.98470
  H       -2.24774       -1.34858       -3.56891
  H       -2.63776        0.31425       -3.05369
  H       -0.93725       -0.15847       -3.29905
