# Supplementary material for: Synthetic, Computational, and Experimental Studies of a Class 3 Atropisomeric α‑Naphthyl Tropone
Source: J Org Chem. 2025 Aug 5;90(32):11501–9. doi: 10.1021/acs.joc.5c00992 (PMC12362610; doi:10.1021/acs.joc.5c00992)
Supplement: Supplementary file 3 [file jo5c00992_si_003.zip › Agyemang_JOC_XYZ/(7) Tol_RCS/TolOH-MeONphth__350_.xyz]

36
TolOH-MeONphth (350)
  C        1.00011        0.16596        1.15903
  C        0.63294        1.10143        0.13293
  C       -0.58150        0.91531       -0.65918
  C       -1.09907       -0.38729       -0.61829
  C       -0.68907       -1.35102        0.34135
  C        0.30274       -1.06472        1.24129
  C        1.57040        2.14565       -0.12053
  H        0.58374       -1.78976        2.00056
  C        2.68144        2.34207        0.67325
  C        2.94277        1.49911        1.77791
  C        2.12155        0.41645        1.99623
  H        2.34030       -0.29086        2.79243
  H        3.80431        1.67924        2.41408
  H        3.37151        3.14640        0.43433
  H        1.42736        2.78465       -0.98232
  O       -2.24928       -0.61630       -1.32436
  H       -1.20431       -2.30293        0.38345
  C       -0.77566        1.84865       -1.81889
  C       -1.32275        1.44089       -3.06914
  C       -1.81462        2.34345       -4.01562
  C       -1.85348        3.70304       -3.73671
  C       -1.44025        4.13982       -2.48319
  C       -0.99770        3.23635       -1.50649
  O       -1.13870        0.13312       -3.46001
  C       -0.90050        3.80448       -0.10003
  H       -1.54640        5.18850       -2.21971
  C       -2.52567       -1.93370       -1.78093
  H       -1.64383        4.59759        0.01920
  H       -1.09021        3.04814        0.66357
  H        0.07938        4.24046        0.11833
  H       -1.34785        0.05467       -4.39907
  H       -2.15352        1.96459       -4.97774
  H       -2.22965        4.40467       -4.47503
  H       -3.28475       -1.82912       -2.55877
  H       -1.63031       -2.39974       -2.20844
  H       -2.92618       -2.56697       -0.97842
