# Supplementary material for: Synthetic, Computational, and Experimental Studies of a Class 3 Atropisomeric α‑Naphthyl Tropone
Source: J Org Chem. 2025 Aug 5;90(32):11501–9. doi: 10.1021/acs.joc.5c00992 (PMC12362610; doi:10.1021/acs.joc.5c00992)
Supplement: Supplementary file 3 [file jo5c00992_si_003.zip › Agyemang_JOC_XYZ/(7) Tol_RCS/TolOH-MeONphth__215_.xyz]

36
TolOH-MeONphth (215)
  C        0.94500        0.23622        1.12354
  C        0.51509        1.14071        0.09217
  C       -0.27086        0.64933       -1.01530
  C       -0.75394       -0.66007       -0.92364
  C       -0.36245       -1.54039        0.11610
  C        0.49190       -1.10469        1.09950
  C        0.84025        2.51796        0.27493
  H        0.80813       -1.78548        1.88538
  C        1.60410        2.94851        1.33739
  C        2.09734        2.03336        2.29881
  C        1.75873        0.70453        2.19332
  H        2.08834       -0.01046        2.94310
  H        2.71154        2.38403        3.12276
  H        1.82107        4.00792        1.44317
  H        0.46002        3.25157       -0.42199
  O       -1.51721       -1.09449       -1.97583
  H       -0.71908       -2.56239        0.13047
  C       -0.85733        1.59125       -2.02151
  C       -0.01875        2.54329       -2.65015
  C       -0.51730        3.58468       -3.43427
  C       -1.89359        3.73030       -3.58310
  C       -2.74898        2.85209       -2.92455
  C       -2.25914        1.81244       -2.11761
  O        1.33738        2.33816       -2.54924
  C       -3.28035        1.02809       -1.32383
  H       -3.82328        2.99596       -2.99877
  C       -2.07242       -2.40155       -1.95287
  H       -4.16345        1.64619       -1.13846
  H       -3.60021        0.13233       -1.86411
  H       -2.88404        0.70306       -0.35820
  H        1.80886        3.01748       -3.04739
  H        0.17300        4.26596       -3.92709
  H       -2.29342        4.53576       -4.19212
  H       -2.66918       -2.48276       -2.86303
  H       -1.29264       -3.17382       -1.96569
  H       -2.72159       -2.55159       -1.07987
