# Supplementary material for: Synthetic, Computational, and Experimental Studies of a Class 3 Atropisomeric α‑Naphthyl Tropone
Source: J Org Chem. 2025 Aug 5;90(32):11501–9. doi: 10.1021/acs.joc.5c00992 (PMC12362610; doi:10.1021/acs.joc.5c00992)
Supplement: Supplementary file 3 [file jo5c00992_si_003.zip › Agyemang_JOC_XYZ/(7) Tol_RCS/TolOH-MeONphth__185_.xyz]

36
TolOH-MeONphth (185)
  C        1.10424        0.21067        1.01268
  C        0.46454        1.14743        0.12563
  C       -0.88081        0.85820       -0.43270
  C       -1.11409       -0.52843       -0.49513
  C       -0.39054       -1.50317        0.24383
  C        0.64088       -1.12540        1.05519
  C        1.30046        2.24248       -0.24791
  H        1.14534       -1.85204        1.68599
  C        2.50221        2.51761        0.37120
  C        2.98428        1.70571        1.42088
  C        2.30215        0.54656        1.70402
  H        2.69919       -0.17024        2.41844
  H        3.90692        1.95329        1.93669
  H        3.09497        3.35885        0.02276
  H        1.03033        2.85727       -1.09245
  O       -2.36709       -0.88024       -0.95523
  H       -0.71132       -2.53567        0.22187
  C       -1.46155        1.82713       -1.44690
  C       -1.08810        3.20451       -1.37430
  C       -1.19527        4.13181       -2.40800
  C       -1.67346        3.72369       -3.64360
  C       -1.96875        2.37934       -3.81320
  C       -1.78051        1.42012       -2.79841
  O       -0.88265        3.68898       -0.09492
  C       -1.78808        0.00584       -3.34849
  H       -2.27108        2.03135       -4.79634
  C       -2.71922       -2.24466       -1.11944
  H       -1.62290        0.04357       -4.42851
  H       -0.98521       -0.60035       -2.91996
  H       -2.73167       -0.51267       -3.17024
  H       -0.70548        4.63777       -0.12334
  H       -0.94503        5.17227       -2.21311
  H       -1.78930        4.43046       -4.45947
  H       -3.68668       -2.24116       -1.62528
  H       -1.99110       -2.78295       -1.74160
  H       -2.82688       -2.75619       -0.15482
