# Supplementary material for: Synthetic, Computational, and Experimental Studies of a Class 3 Atropisomeric α‑Naphthyl Tropone
Source: J Org Chem. 2025 Aug 5;90(32):11501–9. doi: 10.1021/acs.joc.5c00992 (PMC12362610; doi:10.1021/acs.joc.5c00992)
Supplement: Supplementary file 3 [file jo5c00992_si_003.zip › Agyemang_JOC_XYZ/(7) Tol_RCS/TolOH-MeONphth__310_.xyz]

36
TolOH-MeONphth (310)
  C        1.00665        0.17847        1.12366
  C        0.57988        1.14284        0.14935
  C       -0.49134        0.82754       -0.75135
  C       -1.00799       -0.46709       -0.73663
  C       -0.56588       -1.43017        0.20602
  C        0.40578       -1.10541        1.12357
  C        1.29483        2.37492        0.08511
  H        0.73070       -1.84217        1.85382
  C        2.31383        2.65919        0.96817
  C        2.68731        1.72752        1.96864
  C        2.04933        0.50892        2.03306
  H        2.34506       -0.22951        2.77451
  H        3.48506        1.96824        2.66494
  H        2.84341        3.60467        0.89033
  H        1.04143        3.08956       -0.68990
  O       -2.03818       -0.72977       -1.59587
  H       -1.00853       -2.41914        0.21590
  C       -0.88904        1.78267       -1.82814
  C       -0.81803        1.39111       -3.18229
  C       -1.26803        2.22702       -4.20763
  C       -1.83199        3.46215       -3.89437
  C       -1.96184        3.84728       -2.56159
  C       -1.52380        3.01077       -1.52396
  O       -0.21963        0.18867       -3.47010
  C       -1.78629        3.42494       -0.09223
  H       -2.43626        4.79312       -2.31668
  C       -2.26023       -2.07286       -2.00618
  H       -2.61503        4.13692       -0.04613
  H       -2.03717        2.56231        0.53200
  H       -0.91246        3.90228        0.36482
  H       -0.16997        0.07755       -4.42758
  H       -1.17206        1.90928       -5.24364
  H       -2.18165        4.11332       -4.69027
  H       -2.94312       -2.01568       -2.85616
  H       -1.32353       -2.54935       -2.32084
  H       -2.73037       -2.67044       -1.21413
