# Supplementary material for: Synthetic, Computational, and Experimental Studies of a Class 3 Atropisomeric α‑Naphthyl Tropone
Source: J Org Chem. 2025 Aug 5;90(32):11501–9. doi: 10.1021/acs.joc.5c00992 (PMC12362610; doi:10.1021/acs.joc.5c00992)
Supplement: Supplementary file 3 [file jo5c00992_si_003.zip › Agyemang_JOC_XYZ/(7) Tol_RCS/TolOH-MeONphth__255_.xyz]

36
TolOH-MeONphth (255)
  C        1.00768        0.19930        1.09849
  C        0.53946        1.14824        0.12942
  C       -0.41892        0.74986       -0.85037
  C       -0.89917       -0.55545       -0.83697
  C       -0.44022       -1.49562        0.12150
  C        0.49425       -1.12057        1.06137
  C        1.05391        2.47628        0.18795
  H        0.84625       -1.84546        1.79077
  C        1.98046        2.83754        1.14066
  C        2.44780        1.89439        2.09136
  C        1.96747        0.60432        2.06765
  H        2.31575       -0.12668        2.79338
  H        3.18036        2.19357        2.83530
  H        2.35806        3.85601        1.16538
  H        0.70406        3.20595       -0.53392
  O       -1.82933       -0.86666       -1.79387
  H       -0.81625       -2.51132        0.11910
  C       -0.90602        1.71646       -1.87969
  C       -0.06943        2.05834       -2.95577
  C       -0.47736        2.97667       -3.92872
  C       -1.73849        3.56176       -3.82785
  C       -2.58265        3.23256       -2.76668
  C       -2.17855        2.31394       -1.78783
  O        1.16085        1.45093       -3.00380
  C       -3.09749        1.96014       -0.64306
  H       -3.56280        3.69463       -2.69342
  C       -2.28132       -2.20898       -1.91415
  H       -3.99369        2.58665       -0.64820
  H       -3.40804        0.91177       -0.71392
  H       -2.59466        2.08380        0.32216
  H        1.64930        1.76036       -3.77731
  H        0.18649        3.22609       -4.75362
  H       -2.06047        4.27672       -4.57961
  H       -2.96960       -2.21253       -2.76097
  H       -1.45033       -2.89641       -2.11955
  H       -2.81600       -2.53991       -1.01393
