# Supplementary material for: Synthetic, Computational, and Experimental Studies of a Class 3 Atropisomeric α‑Naphthyl Tropone
Source: J Org Chem. 2025 Aug 5;90(32):11501–9. doi: 10.1021/acs.joc.5c00992 (PMC12362610; doi:10.1021/acs.joc.5c00992)
Supplement: Supplementary file 3 [file jo5c00992_si_003.zip › Agyemang_JOC_XYZ/(7) Tol_RCS/TolOH-MeONphth__150_.xyz]

36
TolOH-MeONphth (150)
  C        1.12933        0.18473        1.01941
  C        0.49251        1.18317        0.20374
  C       -0.71703        0.85944       -0.52310
  C       -1.06997       -0.49370       -0.58323
  C       -0.40940       -1.48852        0.18074
  C        0.64514       -1.14509        0.98983
  C        1.16460        2.43805        0.10189
  H        1.13573       -1.90248        1.59563
  C        2.30140        2.71709        0.82885
  C        2.85615        1.75959        1.71174
  C        2.28258        0.51182        1.78729
  H        2.71812       -0.25926        2.41823
  H        3.74046        1.99946        2.29492
  H        2.78382        3.68388        0.71259
  H        0.79494        3.18719       -0.58357
  O       -2.20750       -0.78555       -1.29087
  H       -0.74741       -2.51629        0.14748
  C       -1.30488        1.83038       -1.50265
  C       -1.49205        3.17909       -1.10853
  C       -1.79587        4.19852       -2.01094
  C       -1.88727        3.90572       -3.36789
  C       -1.64439        2.60649       -3.80114
  C       -1.31052        1.57746       -2.90484
  O       -1.49174        3.43226        0.24408
  C       -0.88461        0.26434       -3.52391
  H       -1.66602        2.38607       -4.86458
  C       -2.62033       -2.13603       -1.44058
  H       -0.48708        0.43799       -4.52783
  H       -0.10896       -0.23200       -2.93447
  H       -1.72492       -0.43068       -3.60637
  H       -1.66796        4.36827        0.40239
  H       -1.97263        5.20704       -1.64344
  H       -2.12745        4.68928       -4.08054
  H       -3.49685       -2.10474       -2.09023
  H       -1.84107       -2.74866       -1.91322
  H       -2.90371       -2.58263       -0.47897
