# Supplementary material for: Synthetic, Computational, and Experimental Studies of a Class 3 Atropisomeric α‑Naphthyl Tropone
Source: J Org Chem. 2025 Aug 5;90(32):11501–9. doi: 10.1021/acs.joc.5c00992 (PMC12362610; doi:10.1021/acs.joc.5c00992)
Supplement: Supplementary file 3 [file jo5c00992_si_003.zip › Agyemang_JOC_XYZ/(7) Tol_RCS/TolOH-MeONphth__280_.xyz]

36
TolOH-MeONphth (280)
  C        0.99622        0.19956        1.10715
  C        0.54125        1.14631        0.12927
  C       -0.42746        0.75474       -0.84061
  C       -0.91079       -0.54890       -0.83218
  C       -0.45912       -1.48953        0.12956
  C        0.47082       -1.11578        1.07489
  C        1.09127        2.46168        0.15985
  H        0.81224       -1.83956        1.81040
  C        2.02564        2.81797        1.10713
  C        2.46663        1.88202        2.07765
  C        1.96139        0.60113        2.07214
  H        2.29643       -0.12597        2.80796
  H        3.20355        2.17775        2.81848
  H        2.43245        3.82531        1.10981
  H        0.76645        3.18194       -0.58378
  O       -1.84266       -0.85118       -1.78706
  H       -0.84190       -2.50278        0.12912
  C       -0.91009        1.72156       -1.87135
  C       -0.36419        1.68176       -3.16418
  C       -0.77431        2.58447       -4.15063
  C       -1.74390        3.53758       -3.84363
  C       -2.30206        3.58587       -2.56577
  C       -1.89534        2.68265       -1.57330
  O        0.59125        0.72718       -3.40790
  C       -2.50443        2.73241       -0.19126
  H       -3.06059        4.32826       -2.33445
  C       -2.26678       -2.19892       -1.93960
  H       -3.29714        3.48358       -0.13645
  H       -2.92923        1.76047        0.08408
  H       -1.74945        2.97479        0.56582
  H        0.89337        0.79444       -4.32282
  H       -0.33475        2.54114       -5.14457
  H       -2.06409        4.24243       -4.60566
  H       -2.94530       -2.19917       -2.79419
  H       -1.41958       -2.86518       -2.14830
  H       -2.80580       -2.55858       -1.05318
