# Supplementary material for: Synthetic, Computational, and Experimental Studies of a Class 3 Atropisomeric α‑Naphthyl Tropone
Source: J Org Chem. 2025 Aug 5;90(32):11501–9. doi: 10.1021/acs.joc.5c00992 (PMC12362610; doi:10.1021/acs.joc.5c00992)
Supplement: Supplementary file 3 [file jo5c00992_si_003.zip › Agyemang_JOC_XYZ/(7) Tol_RCS/TolOH-MeONphth__170_.xyz]

36
TolOH-MeONphth (170)
  C        1.12895        0.19104        0.99509
  C        0.47763        1.16925        0.16290
  C       -0.81482        0.86475       -0.45895
  C       -1.10627       -0.50765       -0.52347
  C       -0.40090       -1.49833        0.20619
  C        0.65781       -1.14293        0.99788
  C        1.23810        2.35379       -0.07708
  H        1.16816       -1.88930        1.60055
  C        2.41741        2.62537        0.58352
  C        2.94352        1.72510        1.53792
  C        2.31512        0.51494        1.71219
  H        2.73882       -0.23883        2.37130
  H        3.85418        1.96383        2.07938
  H        2.95728        3.53894        0.34957
  H        0.91843        3.05132       -0.83570
  O       -2.32013       -0.82268       -1.08764
  H       -0.72869       -2.52884        0.17496
  C       -1.40621        1.82275       -1.46342
  C       -1.26492        3.22215       -1.24085
  C       -1.43682        4.19880       -2.21977
  C       -1.72872        3.81614       -3.52255
  C       -1.79381        2.46074       -3.81621
  C       -1.56467        1.46654       -2.84710
  O       -1.16462        3.61275        0.07875
  C       -1.37311        0.08048       -3.42870
  H       -1.95418        2.15107       -4.84507
  C       -2.69839       -2.18065       -1.25376
  H       -1.05899        0.16657       -4.47238
  H       -0.60155       -0.48285       -2.89798
  H       -2.29181       -0.50960       -3.39978
  H       -1.14909        4.57636        0.13753
  H       -1.36455        5.24817       -1.94375
  H       -1.87857        4.56151       -4.29756
  H       -3.63772       -2.15903       -1.80920
  H       -1.95149       -2.74337       -1.82953
  H       -2.86715       -2.67670       -0.28985
