# Supplementary material for: Synthetic, Computational, and Experimental Studies of a Class 3 Atropisomeric α‑Naphthyl Tropone
Source: J Org Chem. 2025 Aug 5;90(32):11501–9. doi: 10.1021/acs.joc.5c00992 (PMC12362610; doi:10.1021/acs.joc.5c00992)
Supplement: Supplementary file 3 [file jo5c00992_si_003.zip › Agyemang_JOC_XYZ/(7) Tol_RCS/TolOH-MeONphth__275_.xyz]

36
TolOH-MeONphth (275)
  C        0.99555        0.20095        1.10806
  C        0.54389        1.14582        0.12710
  C       -0.41871        0.75154       -0.84723
  C       -0.90351       -0.55132       -0.83798
  C       -0.45482       -1.49056        0.12667
  C        0.47173       -1.11487        1.07469
  C        1.08584        2.46406        0.16216
  H        0.81084       -1.83743        1.81226
  C        2.01182        2.82455        1.11611
  C        2.45213        1.88966        2.08787
  C        1.95307        0.60645        2.07887
  H        2.28666       -0.11907        2.81677
  H        3.18268        2.18871        2.83366
  H        2.41193        3.83437        1.12363
  H        0.75926        3.18349       -0.58142
  O       -1.83351       -0.85365       -1.79543
  H       -0.83743       -2.50386        0.12648
  C       -0.90323        1.71995       -1.87596
  C       -0.29026        1.75303       -3.13830
  C       -0.70736        2.65736       -4.12049
  C       -1.75070        3.53824       -3.83855
  C       -2.37187        3.51668       -2.58911
  C       -1.95874        2.61085       -1.60223
  O        0.73488        0.86691       -3.35608
  C       -2.63747        2.57774       -0.25308
  H       -3.18527        4.20483       -2.37731
  C       -2.27600       -2.19714       -1.93267
  H       -3.43585        3.32285       -0.19362
  H       -3.07226        1.59057       -0.06147
  H       -1.92299        2.77273        0.55458
  H        1.07642        0.97743       -4.25237
  H       -0.21763        2.67075       -5.09176
  H       -2.07722        4.24349       -4.59746
  H       -2.95400       -2.19781       -2.78736
  H       -1.43843       -2.87738       -2.13404
  H       -2.81964       -2.53923       -1.04239
