# Supplementary material for: Synthetic, Computational, and Experimental Studies of a Class 3 Atropisomeric α‑Naphthyl Tropone
Source: J Org Chem. 2025 Aug 5;90(32):11501–9. doi: 10.1021/acs.joc.5c00992 (PMC12362610; doi:10.1021/acs.joc.5c00992)
Supplement: Supplementary file 3 [file jo5c00992_si_003.zip › Agyemang_JOC_XYZ/(7) Tol_RCS/TolOH-MeONphth__330_.xyz]

36
TolOH-MeONphth (330)
  C        1.01326        0.15535        1.13136
  C        0.60524        1.12515        0.15388
  C       -0.53690        0.87574       -0.69739
  C       -1.06014       -0.42031       -0.67910
  C       -0.62383       -1.39787        0.25136
  C        0.36935       -1.10684        1.15291
  C        1.42121        2.28773        0.02312
  H        0.68291       -1.85157        1.87976
  C        2.48746        2.52331        0.86461
  C        2.81805        1.60627        1.89133
  C        2.09876        0.43793        2.00602
  H        2.36632       -0.30331        2.75527
  H        3.64966        1.81070        2.55901
  H        3.08891        3.41775        0.72827
  H        1.21595        2.98849       -0.77665
  O       -2.16601       -0.65264       -1.44998
  H       -1.10248       -2.36969        0.26697
  C       -0.83275        1.82234       -1.81924
  C       -1.07831        1.35302       -3.13496
  C       -1.57086        2.18689       -4.14046
  C       -1.88613        3.51215       -3.85618
  C       -1.73280        3.98537       -2.55703
  C       -1.26825        3.14855       -1.53071
  O       -0.66559        0.08101       -3.45701
  C       -1.33343        3.69993       -0.11918
  H       -2.02838        5.00274       -2.31547
  C       -2.41110       -1.97416       -1.91446
  H       -2.20465        4.35462       -0.02022
  H       -1.41466        2.90955        0.62905
  H       -0.44809        4.29424        0.13351
  H       -0.74915       -0.04566       -4.41014
  H       -1.69947        1.79165       -5.14575
  H       -2.26801        4.16092       -4.63888
  H       -3.14990       -1.87863       -2.71241
  H       -1.49653       -2.42567       -2.31631
  H       -2.82535       -2.61427       -1.12480
