# Supplementary material for: Synthetic, Computational, and Experimental Studies of a Class 3 Atropisomeric α‑Naphthyl Tropone
Source: J Org Chem. 2025 Aug 5;90(32):11501–9. doi: 10.1021/acs.joc.5c00992 (PMC12362610; doi:10.1021/acs.joc.5c00992)
Supplement: Supplementary file 3 [file jo5c00992_si_003.zip › Agyemang_JOC_XYZ/(7) Tol_RCS/TolOH-MeONphth__395_.xyz]

36
TolOH-MeONphth (395)
  C        1.06007       -0.05756        1.08881
  C        0.63859        1.01384        0.23266
  C       -0.29096        0.77141       -0.85757
  C       -0.88241       -0.49367       -0.90265
  C       -0.50859       -1.53342       -0.01058
  C        0.45158       -1.33283        0.94281
  C        1.11897        2.31607        0.55412
  H        0.75161       -2.14367        1.60143
  C        2.02662        2.52554        1.57264
  C        2.50754        1.44550        2.34714
  C        2.01515        0.18014        2.11301
  H        2.33417       -0.65809        2.72763
  H        3.23277        1.61864        3.13647
  H        2.36331        3.53565        1.78935
  H        0.74182        3.16993        0.00586
  O       -1.76388       -0.91963       -1.86185
  H       -0.99089       -2.49579       -0.14394
  C       -0.85982        1.95843       -1.57111
  C       -2.26037        2.12205       -1.69430
  C       -2.81959        3.12862       -2.48695
  C       -1.99201        3.96421       -3.23086
  C       -0.61274        3.77534       -3.19527
  C       -0.04140        2.76219       -2.41180
  O       -3.06014        1.31737       -0.92879
  C        1.44676        2.51702       -2.55928
  H        0.03195        4.38895       -3.81804
  C       -1.58335       -0.52337       -3.22253
  H        1.75582        2.70842       -3.59157
  H        2.03844        3.17573       -1.91383
  H        1.71839        1.49076       -2.30328
  H       -3.98784        1.54507       -1.06800
  H       -3.90037        3.24761       -2.51734
  H       -2.42537        4.74384       -3.85034
  H       -1.92242       -1.36607       -3.83076
  H       -2.17572        0.36281       -3.46815
  H       -0.52855       -0.31511       -3.43464
