# Supplementary material for: Synthetic, Computational, and Experimental Studies of a Class 3 Atropisomeric α‑Naphthyl Tropone
Source: J Org Chem. 2025 Aug 5;90(32):11501–9. doi: 10.1021/acs.joc.5c00992 (PMC12362610; doi:10.1021/acs.joc.5c00992)
Supplement: Supplementary file 3 [file jo5c00992_si_003.zip › Agyemang_JOC_XYZ/(7) Tol_RCS/TolOH-MeONphth__415_.xyz]

36
TolOH-MeONphth (415)
  C        1.07584       -0.04060        1.07705
  C        0.64843        1.02277        0.21542
  C       -0.35222        0.78162       -0.79169
  C       -0.93940       -0.47886       -0.84488
  C       -0.53601       -1.51973        0.03112
  C        0.45179       -1.31153        0.95931
  C        1.20842        2.31417        0.43444
  H        0.76635       -2.11823        1.61554
  C        2.16965        2.52602        1.40072
  C        2.62453        1.45963        2.21267
  C        2.07811        0.20458        2.05402
  H        2.39635       -0.61903        2.68813
  H        3.38624        1.63676        2.96604
  H        2.57336        3.52404        1.54676
  H        0.85452        3.14921       -0.15967
  O       -1.91796       -0.84535       -1.73450
  H       -1.02562       -2.48196       -0.07561
  C       -0.89219        1.92237       -1.59003
  C       -2.25078        2.27561       -1.45063
  C       -2.82643        3.27455       -2.24119
  C       -2.05282        3.92041       -3.20358
  C       -0.71677        3.56357       -3.38120
  C       -0.13157        2.55800       -2.59786
  O       -2.97084        1.62580       -0.48550
  C        1.29452        2.13887       -2.87603
  H       -0.12528        4.04969       -4.15211
  C       -1.75772       -0.53062       -3.12243
  H        1.58556        2.40752       -3.89527
  H        1.99968        2.61927       -2.18922
  H        1.42243        1.05951       -2.75103
  H       -3.88306        1.94139       -0.48503
  H       -3.87210        3.53904       -2.10092
  H       -2.49846        4.69494       -3.82057
  H       -2.24605       -1.33771       -3.67464
  H       -2.22771        0.42322       -3.37839
  H       -0.69672       -0.49134       -3.39368
