# Supplementary material for: Synthetic, Computational, and Experimental Studies of a Class 3 Atropisomeric α‑Naphthyl Tropone
Source: J Org Chem. 2025 Aug 5;90(32):11501–9. doi: 10.1021/acs.joc.5c00992 (PMC12362610; doi:10.1021/acs.joc.5c00992)
Supplement: Supplementary file 3 [file jo5c00992_si_003.zip › Agyemang_JOC_XYZ/(7) Tol_RCS/TolOH-MeONphth__80_.xyz]

36
TolOH-MeONphth (80)
  C        1.09184        0.17517        1.09142
  C        0.53421        1.18638        0.23945
  C       -0.48065        0.84162       -0.70044
  C       -0.92840       -0.47300       -0.76788
  C       -0.38218       -1.47488        0.07565
  C        0.60579       -1.15086        0.97958
  C        1.01677        2.52141        0.37487
  H        1.02175       -1.92205        1.62272
  C        1.99752        2.83148        1.29121
  C        2.55218        1.82780        2.12626
  C        2.10453        0.52950        2.02570
  H        2.51885       -0.24680        2.66447
  H        3.32465        2.08768        2.84412
  H        2.34810        3.85608        1.37900
  H        0.59246        3.29750       -0.25372
  O       -1.90095       -0.72986       -1.69509
  H       -0.73511       -2.49708        0.01450
  C       -1.08275        1.88056       -1.58800
  C       -2.31723        2.45264       -1.24107
  C       -2.90332        3.44327       -2.03525
  C       -2.25170        3.86465       -3.19330
  C       -1.02895        3.29977       -3.55728
  C       -0.43668        2.30620       -2.76472
  O       -2.91094        2.00212       -0.08843
  C        0.88363        1.69021       -3.16310
  H       -0.52951        3.62932       -4.46371
  C       -2.50253       -2.01668       -1.73150
  H        1.22442        2.07767       -4.12737
  H        1.65852        1.89782       -2.41656
  H        0.79953        0.60071       -3.23842
  H       -3.74033        2.47507        0.05708
  H       -3.85752        3.87857       -1.74650
  H       -2.70230        4.63490       -3.81266
  H       -3.27808       -1.95744       -2.49678
  H       -1.78040       -2.79505       -2.01131
  H       -2.96212       -2.27276       -0.76806
