# Supplementary material for: Synthetic, Computational, and Experimental Studies of a Class 3 Atropisomeric α‑Naphthyl Tropone
Source: J Org Chem. 2025 Aug 5;90(32):11501–9. doi: 10.1021/acs.joc.5c00992 (PMC12362610; doi:10.1021/acs.joc.5c00992)
Supplement: Supplementary file 3 [file jo5c00992_si_003.zip › Agyemang_JOC_XYZ/(7) Tol_RCS/TolOH-MeONphth__100_.xyz]

36
TolOH-MeONphth (100)
  C        1.08746        0.17850        1.09847
  C        0.53486        1.18871        0.24208
  C       -0.48873        0.84677       -0.69037
  C       -0.93261       -0.46926       -0.75978
  C       -0.38876       -1.47089        0.08531
  C        0.59635       -1.14611        0.99203
  C        1.04078        2.51660        0.35545
  H        1.00852       -1.91620        1.63904
  C        2.02973        2.82357        1.26351
  C        2.57155        1.82323        2.11084
  C        2.10761        0.52970        2.02602
  H        2.51648       -0.24555        2.66967
  H        3.35061        2.08087        2.82238
  H        2.39974        3.84273        1.33295
  H        0.63237        3.28924       -0.28718
  O       -1.90541       -0.72894       -1.68907
  H       -0.74339       -2.49263        0.02603
  C       -1.08937        1.88468       -1.58107
  C       -2.07218        2.74885       -1.07221
  C       -2.64978        3.73919       -1.87366
  C       -2.24211        3.86795       -3.20065
  C       -1.26846        3.01600       -3.72227
  C       -0.68799        2.02049       -2.92414
  O       -2.43286        2.57684        0.24164
  C        0.35673        1.08990       -3.49241
  H       -0.95451        3.12357       -4.75619
  C       -2.48477       -2.02613       -1.74426
  H        0.61638        1.36513       -4.51822
  H        1.27094        1.10378       -2.88889
  H       -0.01319        0.05762       -3.49539
  H       -3.09711        3.23355        0.48673
  H       -3.41081        4.39707       -1.46097
  H       -2.68629        4.63630       -3.82707
  H       -3.25609       -1.97115       -2.51416
  H       -1.74670       -2.78869       -2.02705
  H       -2.94713       -2.30160       -0.78737
