# Supplementary material for: Synthetic, Computational, and Experimental Studies of a Class 3 Atropisomeric α‑Naphthyl Tropone
Source: J Org Chem. 2025 Aug 5;90(32):11501–9. doi: 10.1021/acs.joc.5c00992 (PMC12362610; doi:10.1021/acs.joc.5c00992)
Supplement: Supplementary file 3 [file jo5c00992_si_003.zip › Agyemang_JOC_XYZ/(7) Tol_RCS/TolOH-MeONphth__340_.xyz]

36
TolOH-MeONphth (340)
  C        1.00532        0.15837        1.14401
  C        0.61704        1.11563        0.14627
  C       -0.56056        0.89690       -0.67711
  C       -1.08152       -0.40223       -0.65059
  C       -0.65617       -1.37640        0.28961
  C        0.33669       -1.08992        1.19072
  C        1.49414        2.22446       -0.04120
  H        0.63632       -1.82809        1.93008
  C        2.58396        2.43832        0.77616
  C        2.88006        1.55125        1.83814
  C        2.10940        0.42251        2.00049
  H        2.35283       -0.30586        2.77024
  H        3.72738        1.74132        2.49013
  H        3.23033        3.29181        0.59178
  H        1.32084        2.89958       -0.86958
  O       -2.21152       -0.62959       -1.38770
  H       -1.15069       -2.34002        0.31440
  C       -0.80383        1.83750       -1.81878
  C       -1.20294        1.38302       -3.10495
  C       -1.70460        2.24354       -4.08359
  C       -1.88633        3.59330       -3.80266
  C       -1.59705        4.06231       -2.52612
  C       -1.13728        3.19799       -1.52140
  O       -0.89104        0.08982       -3.45942
  C       -1.12057        3.76598       -0.11318
  H       -1.79911        5.10007       -2.27597
  C       -2.47906       -1.94857       -1.84522
  H       -1.93776        4.48516       -0.00155
  H       -1.24653        2.99132        0.64542
  H       -0.18829        4.29360        0.11713
  H       -1.03661       -0.02056       -4.40722
  H       -1.94039        1.84646       -5.06873
  H       -2.27127        4.26332       -4.56564
  H       -3.22840       -1.84592       -2.63251
  H       -1.57681       -2.41347       -2.25984
  H       -2.88944       -2.58141       -1.04734
