# Supplementary material for: Synthetic, Computational, and Experimental Studies of a Class 3 Atropisomeric α‑Naphthyl Tropone
Source: J Org Chem. 2025 Aug 5;90(32):11501–9. doi: 10.1021/acs.joc.5c00992 (PMC12362610; doi:10.1021/acs.joc.5c00992)
Supplement: Supplementary file 3 [file jo5c00992_si_003.zip › Agyemang_JOC_XYZ/(7) Tol_RCS/TolOH-MeONphth__205_.xyz]

36
TolOH-MeONphth (205)
  C        0.92512        0.24751        1.12428
  C        0.50141        1.13685        0.07598
  C       -0.22847        0.61789       -1.06716
  C       -0.71708       -0.68896       -0.94301
  C       -0.34315       -1.55163        0.11796
  C        0.49180       -1.09965        1.10821
  C        0.75840        2.52421        0.29302
  H        0.80026       -1.76731        1.90826
  C        1.47082        2.97555        1.38243
  C        1.98122        2.07333        2.34549
  C        1.69410        0.73474        2.21828
  H        2.02335        0.02484        2.97287
  H        2.55869        2.43961        3.18887
  H        1.62982        4.04327        1.50769
  H        0.35700        3.25588       -0.39252
  O       -1.42573       -1.16541       -2.01655
  H       -0.69408       -2.57531        0.13693
  C       -0.83967        1.55553       -2.06888
  C       -0.05895        2.62870       -2.57156
  C       -0.59813        3.70497       -3.27571
  C       -1.97427        3.77408       -3.46926
  C       -2.78354        2.78054       -2.93022
  C       -2.25357        1.70676       -2.19417
  O        1.30700        2.49031       -2.47099
  C       -3.26949        0.83044       -1.49337
  H       -3.86212        2.85914       -3.03197
  C       -1.99344       -2.46604       -1.96947
  H       -4.18259        1.40247       -1.30538
  H       -3.53414       -0.04083       -2.09851
  H       -2.90117        0.46023       -0.53280
  H        1.74791        3.24034       -2.88955
  H        0.06378        4.46974       -3.67664
  H       -2.40893        4.60430       -4.01779
  H       -2.56123       -2.57203       -2.89576
  H       -1.22106       -3.24456       -1.93290
  H       -2.67227       -2.58316       -1.11386
