# Supplementary material for: Synthetic, Computational, and Experimental Studies of a Class 3 Atropisomeric α‑Naphthyl Tropone
Source: J Org Chem. 2025 Aug 5;90(32):11501–9. doi: 10.1021/acs.joc.5c00992 (PMC12362610; doi:10.1021/acs.joc.5c00992)
Supplement: Supplementary file 3 [file jo5c00992_si_003.zip › Agyemang_JOC_XYZ/(7) Tol_RCS/TolOH-MeONphth__75_.xyz]

36
TolOH-MeONphth (75)
  C        1.09024        0.17334        1.09658
  C        0.53857        1.18722        0.24362
  C       -0.46566        0.84419       -0.70921
  C       -0.91709       -0.46987       -0.77821
  C       -0.37711       -1.47362        0.06696
  C        0.60575       -1.15257        0.97738
  C        1.01186        2.52392        0.39664
  H        1.01748       -1.92551        1.62113
  C        1.98105        2.83192        1.32561
  C        2.53357        1.82453        2.15752
  C        2.09243        0.52522        2.04308
  H        2.50261       -0.25387        2.68116
  H        3.29748        2.08253        2.88498
  H        2.32322        3.85819        1.42641
  H        0.58787        3.30406       -0.22714
  O       -1.88221       -0.72609       -1.71229
  H       -0.73044       -2.49540        0.00097
  C       -1.07129        1.88470       -1.59222
  C       -2.35181        2.37976       -1.29344
  C       -2.95079        3.36247       -2.08746
  C       -2.26785        3.85269       -3.19952
  C       -1.00192        3.36155       -3.51928
  C       -0.39642        2.37516       -2.72779
  O       -2.97652        1.86625       -0.18458
  C        0.96667        1.83373       -3.09030
  H       -0.47935        3.74087       -4.39267
  C       -2.50240       -2.00420       -1.73645
  H        1.30748        2.23582       -4.04819
  H        1.71130        2.08862       -2.32849
  H        0.94729        0.74109       -3.16069
  H       -3.83617        2.29099       -0.06990
  H       -3.93986        3.73809       -1.83395
  H       -2.72850        4.61726       -3.81837
  H       -3.27680       -1.94123       -2.50255
  H       -1.79181       -2.79580       -2.00892
  H       -2.96557       -2.24402       -0.77049
