# Supplementary material for: Synthetic, Computational, and Experimental Studies of a Class 3 Atropisomeric α‑Naphthyl Tropone
Source: J Org Chem. 2025 Aug 5;90(32):11501–9. doi: 10.1021/acs.joc.5c00992 (PMC12362610; doi:10.1021/acs.joc.5c00992)
Supplement: Supplementary file 3 [file jo5c00992_si_003.zip › Agyemang_JOC_XYZ/(7) Tol_RCS/TolOH-MeONphth__225_.xyz]

36
TolOH-MeONphth (225)
  C        0.96345        0.22772        1.11831
  C        0.52684        1.14265        0.10028
  C       -0.31449        0.67578       -0.96889
  C       -0.79664       -0.63303       -0.89908
  C       -0.38286       -1.52916        0.11887
  C        0.49296       -1.10777        1.09144
  C        0.91610        2.50718        0.24306
  H        0.81836       -1.79968        1.86396
  C        1.72431        2.92168        1.27849
  C        2.20029        2.00043        2.24406
  C        1.81684        0.68146        2.16353
  H        2.14713       -0.03610        2.91091
  H        2.84513        2.33931        3.04952
  H        1.99476        3.97107        1.35893
  H        0.55637        3.23775       -0.46903
  O       -1.61738       -1.03092       -1.92153
  H       -0.74400       -2.54981        0.13098
  C       -0.87640        1.62592       -1.97811
  C        0.00331        2.43550       -2.73080
  C       -0.45728        3.44937       -3.57335
  C       -1.82506        3.69607       -3.66181
  C       -2.71235        2.94433       -2.89581
  C       -2.25918        1.93269       -2.03446
  O        1.34252        2.13664       -2.65602
  C       -3.27867        1.24217       -1.15824
  H       -3.77561        3.16315       -2.93669
  C       -2.13107       -2.35534       -1.93723
  H       -4.14796        1.88751       -1.00180
  H       -3.62151        0.31030       -1.61856
  H       -2.86296        0.98590       -0.17968
  H        1.84387        2.74891       -3.20920
  H        0.25233        4.03268       -4.15589
  H       -2.19305        4.48178       -4.31532
  H       -2.76204       -2.41461       -2.82582
  H       -1.32807       -3.09975       -2.01652
  H       -2.73925       -2.56616       -1.04743
