# Supplementary material for: Synthetic, Computational, and Experimental Studies of a Class 3 Atropisomeric α‑Naphthyl Tropone
Source: J Org Chem. 2025 Aug 5;90(32):11501–9. doi: 10.1021/acs.joc.5c00992 (PMC12362610; doi:10.1021/acs.joc.5c00992)
Supplement: Supplementary file 3 [file jo5c00992_si_003.zip › Agyemang_JOC_XYZ/(7) Tol_RCS/TolOH-MeONphth__360_.xyz]

36
TolOH-MeONphth (360)
  C        0.99747        0.17499        1.17211
  C        0.64482        1.08903        0.12211
  C       -0.60617        0.93487       -0.63850
  C       -1.11733       -0.37176       -0.58152
  C       -0.71916       -1.32448        0.39569
  C        0.27261       -1.03677        1.29269
  C        1.63450        2.06548       -0.19473
  H        0.53915       -1.74758        2.07028
  C        2.77175        2.23953        0.56793
  C        3.00953        1.43975        1.70835
  C        2.14070        0.40838        1.98414
  H        2.33951       -0.27775        2.80344
  H        3.88917        1.60484        2.32324
  H        3.49864        2.99214        0.27555
  H        1.51186        2.67158       -1.08242
  O       -2.28469       -0.60501       -1.25865
  H       -1.25354       -2.26475        0.45523
  C       -0.75676        1.85854       -1.81523
  C       -1.43939        1.52211       -3.02373
  C       -1.89676        2.47246       -3.94152
  C       -1.77808        3.82802       -3.67278
  C       -1.25446        4.21355       -2.44461
  C       -0.85737        3.26619       -1.49050
  O       -1.40449        0.20975       -3.44289
  C       -0.68883        3.83193       -0.08749
  H       -1.24791        5.26543       -2.17299
  C       -2.56604       -1.91929       -1.72083
  H       -1.38143        4.66906        0.04170
  H       -0.90850        3.09438        0.68595
  H        0.32003        4.20977        0.10641
  H       -1.67256        0.17221       -4.36952
  H       -2.33390        2.12868       -4.87645
  H       -2.12217        4.56573       -4.39141
  H       -3.34503       -1.81034       -2.47775
  H       -1.68020       -2.37635       -2.17697
  H       -2.94248       -2.56394       -0.91581
