# Supplementary material for: Synthetic, Computational, and Experimental Studies of a Class 3 Atropisomeric α‑Naphthyl Tropone
Source: J Org Chem. 2025 Aug 5;90(32):11501–9. doi: 10.1021/acs.joc.5c00992 (PMC12362610; doi:10.1021/acs.joc.5c00992)
Supplement: Supplementary file 3 [file jo5c00992_si_003.zip › Agyemang_JOC_XYZ/(7) Tol_RCS/TolOH-MeONphth__120_.xyz]

36
TolOH-MeONphth (120)
  C        1.10348        0.18040        1.07506
  C        0.52481        1.18649        0.23023
  C       -0.55079        0.84422       -0.65099
  C       -0.96996       -0.48346       -0.71337
  C       -0.38996       -1.48015        0.11268
  C        0.61644       -1.14695        0.99045
  C        1.07404        2.50072        0.29245
  H        1.05303       -1.91225        1.62691
  C        2.10415        2.80343        1.15498
  C        2.65235        1.81252        2.00820
  C        2.16105        0.52771        1.96151
  H        2.57980       -0.24665        2.59979
  H        3.46061        2.06772        2.68722
  H        2.50358        3.81347        1.18064
  H        0.67283        3.27110       -0.35524
  O       -1.99366       -0.75730       -1.58233
  H       -0.73750       -2.50463        0.06382
  C       -1.14491        1.86121       -1.57026
  C       -1.82242        2.97063       -1.02846
  C       -2.33109        3.98717       -1.84198
  C       -2.15234        3.91178       -3.22158
  C       -1.46308        2.83439       -3.77711
  C       -0.94558        1.81240       -2.96790
  O       -1.98589        2.99616        0.33476
  C       -0.16699        0.68563       -3.60346
  H       -1.30807        2.79014       -4.85138
  C       -2.53375       -2.07054       -1.63633
  H        0.12190        0.93968       -4.62658
  H        0.73996        0.45750       -3.03482
  H       -0.76811       -0.22838       -3.63069
  H       -2.45219        3.80126        0.59285
  H       -2.86374        4.82438       -1.39522
  H       -2.54460        4.69838       -3.85969
  H       -3.33998       -2.02631       -2.37040
  H       -1.78621       -2.80404       -1.96545
  H       -2.94482       -2.37756       -0.66617
