# Supplementary material for: Synthetic, Computational, and Experimental Studies of a Class 3 Atropisomeric α‑Naphthyl Tropone
Source: J Org Chem. 2025 Aug 5;90(32):11501–9. doi: 10.1021/acs.joc.5c00992 (PMC12362610; doi:10.1021/acs.joc.5c00992)
Supplement: Supplementary file 3 [file jo5c00992_si_003.zip › Agyemang_JOC_XYZ/(7) Tol_RCS/TolOH-MeONphth__160_.xyz]

36
TolOH-MeONphth (160)
  C        1.13114        0.18714        1.00654
  C        0.48428        1.17844        0.18864
  C       -0.76904        0.86534       -0.48390
  C       -1.09490       -0.49683       -0.54399
  C       -0.41282       -1.49038        0.20206
  C        0.64870       -1.14324        0.99687
  C        1.20155        2.40082        0.01827
  H        1.15053       -1.89603        1.59871
  C        2.36583        2.67231        0.70386
  C        2.91172        1.73744        1.61403
  C        2.30805        0.50867        1.74038
  H        2.74091       -0.25665        2.37992
  H        3.81531        1.97307        2.16886
  H        2.87760        3.61443        0.52845
  H        0.85281        3.12981       -0.69744
  O       -2.27175       -0.79873       -1.18191
  H       -0.74943       -2.51848        0.17286
  C       -1.35850        1.82598       -1.47991
  C       -1.37856        3.21227       -1.16910
  C       -1.61251        4.21276       -2.11158
  C       -1.80272        3.86596       -3.44435
  C       -1.71437        2.52804       -3.80915
  C       -1.43698        1.51538       -2.87431
  O       -1.33005        3.53779        0.16861
  C       -1.12832        0.16000       -3.47312
  H       -1.80132        2.25747       -4.85716
  C       -2.64919       -2.15494       -1.36795
  H       -0.75448        0.28739       -4.49272
  H       -0.36581       -0.37573       -2.90191
  H       -2.01546       -0.47694       -3.51470
  H       -1.41039        4.49397        0.27738
  H       -1.66106        5.25016       -1.78999
  H       -1.99405        4.63206       -4.18960
  H       -3.55234       -2.12772       -1.98008
  H       -1.87180       -2.72350       -1.89582
  H       -2.87955       -2.64753       -0.41466
