# Supplementary material for: Synthetic, Computational, and Experimental Studies of a Class 3 Atropisomeric α‑Naphthyl Tropone
Source: J Org Chem. 2025 Aug 5;90(32):11501–9. doi: 10.1021/acs.joc.5c00992 (PMC12362610; doi:10.1021/acs.joc.5c00992)
Supplement: Supplementary file 3 [file jo5c00992_si_003.zip › Agyemang_JOC_XYZ/(7) Tol_RCS/TolOH-MeONphth__265_.xyz]

36
TolOH-MeONphth (265)
  C        1.00412        0.19878        1.10164
  C        0.54299        1.14703        0.12869
  C       -0.41969        0.75304       -0.84560
  C       -0.90392       -0.54970       -0.83627
  C       -0.44883       -1.49196        0.12249
  C        0.48454       -1.11889        1.06498
  C        1.07142        2.47002        0.17391
  H        0.83117       -1.84427        1.79649
  C        1.99968        2.82990        1.12559
  C        2.45402        1.89018        2.08616
  C        1.96430        0.60346        2.07033
  H        2.30588       -0.12486        2.80196
  H        3.18612        2.18899        2.83060
  H        2.38963        3.84365        1.14137
  H        0.73164        3.19339       -0.55970
  O       -1.83967       -0.85086       -1.79012
  H       -0.82839       -2.50651        0.11983
  C       -0.90150        1.72150       -1.87555
  C       -0.15957        1.90450       -3.05320
  C       -0.57327        2.81206       -4.03399
  C       -1.74424        3.54239       -3.83754
  C       -2.49493        3.36951       -2.67397
  C       -2.08429        2.46160       -1.68802
  O        0.98586        1.15960       -3.18935
  C       -2.90183        2.26091       -0.43412
  H       -3.40638        3.94210       -2.52855
  C       -2.29130       -2.19231       -1.91985
  H       -3.75535        2.94369       -0.40561
  H       -3.28066        1.23347       -0.38303
  H       -2.29782        2.42470        0.46503
  H        1.41157        1.36558       -4.03117
  H        0.01676        2.94319       -4.93861
  H       -2.06935        4.24887       -4.59591
  H       -2.98103       -2.19011       -2.76546
  H       -1.46003       -2.87739       -2.13165
  H       -2.82441       -2.53035       -1.02135
