# Supplementary material for: Synthetic, Computational, and Experimental Studies of a Class 3 Atropisomeric α‑Naphthyl Tropone
Source: J Org Chem. 2025 Aug 5;90(32):11501–9. doi: 10.1021/acs.joc.5c00992 (PMC12362610; doi:10.1021/acs.joc.5c00992)
Supplement: Supplementary file 3 [file jo5c00992_si_003.zip › Agyemang_JOC_XYZ/(7) Tol_RCS/TolOH-MeONphth__320_.xyz]

36
TolOH-MeONphth (320)
  C        1.00959        0.16820        1.12919
  C        0.59391        1.13427        0.15128
  C       -0.51399        0.85055       -0.72378
  C       -1.03739       -0.44322       -0.70354
  C       -0.59686       -1.41308        0.23281
  C        0.38656       -1.10474        1.14113
  C        1.36211        2.33182        0.05202
  H        0.70626       -1.84462        1.87022
  C        2.40425        2.59280        0.91595
  C        2.75249        1.67001        1.93228
  C        2.07276        0.47620        2.02236
  H        2.35267       -0.26251        2.76938
  H        3.56614        1.89402        2.61572
  H        2.97145        3.51335        0.80861
  H        1.13560        3.03792       -0.73838
  O       -2.10949       -0.69181       -1.51510
  H       -1.05858       -2.39324        0.24624
  C       -0.86428        1.80160       -1.82293
  C       -0.95856        1.35466       -3.16175
  C       -1.43313        2.18303       -4.18106
  C       -1.86349        3.47340       -3.88383
  C       -1.84223        3.91862       -2.56526
  C       -1.39193        3.08697       -1.52884
  O       -0.45761        0.11102       -3.46384
  C       -1.55026        3.58051       -0.10536
  H       -2.21960        4.90796       -2.32293
  C       -2.31568       -2.01935       -1.98233
  H       -2.40501        4.25922       -0.03633
  H       -1.71061        2.75467        0.59167
  H       -0.66694        4.12641        0.24447
  H       -0.48501       -0.01829       -4.41999
  H       -1.45828        1.81289       -5.20392
  H       -2.23040        4.11851       -4.67653
  H       -3.03628       -1.93968       -2.79861
  H       -1.38158       -2.45168       -2.35982
  H       -2.73624       -2.66739       -1.20242
