# Supplementary material for: Synthetic, Computational, and Experimental Studies of a Class 3 Atropisomeric α‑Naphthyl Tropone
Source: J Org Chem. 2025 Aug 5;90(32):11501–9. doi: 10.1021/acs.joc.5c00992 (PMC12362610; doi:10.1021/acs.joc.5c00992)
Supplement: Supplementary file 3 [file jo5c00992_si_003.zip › Agyemang_JOC_XYZ/(7) Tol_RCS/TolOH-MeONphth__300_.xyz]

36
TolOH-MeONphth (300)
  C        1.00442        0.18485        1.11573
  C        0.56545        1.14658        0.14460
  C       -0.46498        0.80250       -0.78531
  C       -0.96637       -0.49740       -0.78164
  C       -0.52039       -1.45424        0.16575
  C        0.43351       -1.11162        1.09718
  C        1.21795        2.41471        0.12288
  H        0.76511       -1.84589        1.82678
  C        2.20605        2.72420        1.03156
  C        2.60634        1.78487        2.01538
  C        2.01892        0.54021        2.04754
  H        2.33113       -0.19738        2.78295
  H        3.38233        2.04486        2.72916
  H        2.68960        3.69616        0.98938
  H        0.93648        3.13672       -0.63623
  O       -1.94758       -0.77359       -1.69139
  H       -0.93592       -2.45458        0.16742
  C       -0.90292        1.76406       -1.83965
  C       -0.66002        1.46730       -3.19477
  C       -1.09635        2.31843       -4.21373
  C       -1.80078        3.47587       -3.88767
  C       -2.08039        3.77089       -2.55390
  C       -1.65586        2.91708       -1.52508
  O        0.05884        0.33173       -3.47449
  C       -2.03714        3.22332       -0.09427
  H       -2.65134        4.66106       -2.30588
  C       -2.26403       -2.12946       -1.97558
  H       -2.82428        3.98133       -0.05645
  H       -2.39675        2.32493        0.41735
  H       -1.18365        3.59417        0.48400
  H        0.19742        0.26426       -4.42766
  H       -0.88531        2.07144       -5.25194
  H       -2.14012        4.14023       -4.67708
  H       -2.93961       -2.10198       -2.83224
  H       -1.36493       -2.70142       -2.23781
  H       -2.77596       -2.61472       -1.13413
