# Supplementary material for: Synthetic, Computational, and Experimental Studies of a Class 3 Atropisomeric α‑Naphthyl Tropone
Source: J Org Chem. 2025 Aug 5;90(32):11501–9. doi: 10.1021/acs.joc.5c00992 (PMC12362610; doi:10.1021/acs.joc.5c00992)
Supplement: Supplementary file 3 [file jo5c00992_si_003.zip › Agyemang_JOC_XYZ/(7) Tol_RCS/TolOH-MeONphth__245_.xyz]

36
TolOH-MeONphth (245)
  C        0.98963        0.20817        1.10968
  C        0.53557        1.14657        0.12327
  C       -0.39671        0.73105       -0.87873
  C       -0.88075       -0.57441       -0.84790
  C       -0.43887       -1.50052        0.13157
  C        0.47968       -1.11303        1.08091
  C        1.03113        2.48123        0.19544
  H        0.81922       -1.82746        1.82622
  C        1.93357        2.85435        1.16649
  C        2.39445        1.91826        2.12677
  C        1.92616        0.62430        2.09662
  H        2.26368       -0.10136        2.83259
  H        3.10897        2.22642        2.88435
  H        2.29576        3.87831        1.19863
  H        0.68633        3.21002       -0.52872
  O       -1.78219       -0.91076       -1.82388
  H       -0.81578       -2.51579        0.13693
  C       -0.90399        1.69362       -1.90252
  C       -0.02329        2.19196       -2.88029
  C       -0.44016        3.13387       -3.82583
  C       -1.75362        3.59815       -3.79365
  C       -2.63702        3.13016       -2.82097
  C       -2.22560        2.18741       -1.86825
  O        1.25823        1.69781       -2.87581
  C       -3.19186        1.71969       -0.80661
  H       -3.65519        3.50739       -2.79085
  C       -2.20854       -2.26148       -1.94418
  H       -4.09511        2.33582       -0.79897
  H       -3.48335        0.67950       -0.98446
  H       -2.73673        1.76194        0.18840
  H        1.77205        2.11762       -3.57752
  H        0.25864        3.49256       -4.57850
  H       -2.08407        4.33021       -4.52479
  H       -2.86444       -2.28574       -2.81578
  H       -1.36002       -2.93760       -2.11083
  H       -2.77103       -2.59103       -1.06081
