# Supplementary material for: Synthetic, Computational, and Experimental Studies of a Class 3 Atropisomeric α‑Naphthyl Tropone
Source: J Org Chem. 2025 Aug 5;90(32):11501–9. doi: 10.1021/acs.joc.5c00992 (PMC12362610; doi:10.1021/acs.joc.5c00992)
Supplement: Supplementary file 3 [file jo5c00992_si_003.zip › Agyemang_JOC_XYZ/(7) Tol_RCS/TolOH-MeONphth__195_.xyz]

36
TolOH-MeONphth (195)
  C        0.92368        0.25031        1.11545
  C        0.47425        1.13263        0.07165
  C       -0.20528        0.59283       -1.10437
  C       -0.69590       -0.71181       -0.95012
  C       -0.33132       -1.56029        0.12642
  C        0.50678       -1.10133        1.10694
  C        0.64485        2.52455        0.33573
  H        0.82532       -1.76214        1.90571
  C        1.33637        2.98838        1.43322
  C        1.91273        2.09259        2.36366
  C        1.68237        0.74737        2.21083
  H        2.04368        0.03670        2.94997
  H        2.48285        2.46588        3.20704
  H        1.42050        4.06201        1.59150
  H        0.18237        3.25381       -0.31178
  O       -1.34105       -1.23446       -2.04494
  H       -0.68206       -2.58371        0.15310
  C       -0.82489        1.52556       -2.11088
  C       -0.12160        2.70490       -2.47389
  C       -0.70445        3.79588       -3.12148
  C       -2.05776        3.77682       -3.40496
  C       -2.80540        2.68425       -2.99336
  C       -2.24414        1.60148       -2.29733
  O        1.24530        2.65308       -2.33937
  C       -3.25855        0.65265       -1.68554
  H       -3.87510        2.69062       -3.15222
  C       -1.90844       -2.53368       -1.98568
  H       -4.20650        1.17477       -1.53712
  H       -3.44722       -0.22132       -2.32565
  H       -2.93264        0.28306       -0.71275
  H        1.64019        3.48226       -2.63460
  H       -0.08892        4.63531       -3.41744
  H       -2.52487        4.61165       -3.91752
  H       -2.43645       -2.67217       -2.93121
  H       -1.13465       -3.30870       -1.89093
  H       -2.62136       -2.62754       -1.15771
