# Supplementary material for: Synthetic, Computational, and Experimental Studies of a Class 3 Atropisomeric α‑Naphthyl Tropone
Source: J Org Chem. 2025 Aug 5;90(32):11501–9. doi: 10.1021/acs.joc.5c00992 (PMC12362610; doi:10.1021/acs.joc.5c00992)
Supplement: Supplementary file 3 [file jo5c00992_si_003.zip › Agyemang_JOC_XYZ/(7) Tol_RCS/TolOH-MeONphth__290_.xyz]

36
TolOH-MeONphth (290)
  C        1.00355        0.19203        1.10885
  C        0.55301        1.14807        0.13750
  C       -0.44076        0.77683       -0.81718
  C       -0.93048       -0.52611       -0.81418
  C       -0.48003       -1.47547        0.13909
  C        0.46049       -1.11606        1.07891
  C        1.14401        2.44603        0.15241
  H        0.79950       -1.84604        1.80950
  C        2.10161        2.78094        1.08424
  C        2.52885        1.83945        2.05523
  C        1.99096        0.57200        2.06023
  H        2.31850       -0.16243        2.79224
  H        3.28345        2.11837        2.78473
  H        2.53845        3.77578        1.07308
  H        0.83546        3.17103       -0.59351
  O       -1.87834       -0.81643       -1.75507
  H       -0.87445       -2.48420        0.13717
  C       -0.90941        1.74172       -1.85567
  C       -0.50880        1.56413       -3.19169
  C       -0.92741        2.44169       -4.19674
  C       -1.76253        3.50868       -3.86928
  C       -2.18606        3.68883       -2.55258
  C       -1.77735        2.80742       -1.54108
  O        0.31761        0.50290       -3.46161
  C       -2.27828        2.98820       -0.12686
  H       -2.85048        4.51178       -2.30634
  C       -2.27208       -2.16795       -1.94794
  H       -3.06621        3.74497       -0.08385
  H       -2.67815        2.04932        0.26981
  H       -1.47276        3.29815        0.54768
  H        0.54240        0.49768       -4.40063
  H       -0.60239        2.28577       -5.22315
  H       -2.08796        4.19417       -4.64632
  H       -2.95143       -2.15787       -2.80192
  H       -1.40961       -2.80770       -2.17642
  H       -2.80297       -2.56643       -1.07300
