# Supplementary material for: Synthetic, Computational, and Experimental Studies of a Class 3 Atropisomeric α‑Naphthyl Tropone
Source: J Org Chem. 2025 Aug 5;90(32):11501–9. doi: 10.1021/acs.joc.5c00992 (PMC12362610; doi:10.1021/acs.joc.5c00992)
Supplement: Supplementary file 3 [file jo5c00992_si_003.zip › Agyemang_JOC_XYZ/(7) Tol_RCS/TolOH-MeONphth__140_.xyz]

36
TolOH-MeONphth (140)
  C        1.12346        0.18276        1.03566
  C        0.50001        1.18614        0.21720
  C       -0.66471        0.85345       -0.56395
  C       -1.03997       -0.49158       -0.62578
  C       -0.40386       -1.48662        0.15880
  C        0.63837       -1.14627        0.98713
  C        1.12717        2.46711        0.17812
  H        1.11473       -1.90703        1.59983
  C        2.23449        2.75296        0.94589
  C        2.79545        1.77806        1.80695
  C        2.25084        0.51557        1.83786
  H        2.68720       -0.25887        2.46389
  H        3.66000        2.02178        2.41723
  H        2.68788        3.73841        0.88284
  H        0.73861        3.22929       -0.48383
  O       -2.13524       -0.77782       -1.39806
  H       -0.74316       -2.51391        0.12067
  C       -1.25169        1.83869       -1.52587
  C       -1.60872        3.12673       -1.06380
  C       -1.98338        4.15491       -1.93048
  C       -1.97763        3.92754       -3.30428
  C       -1.57759        2.68688       -3.79334
  C       -1.18343        1.65067       -2.93186
  O       -1.66027        3.30544        0.29829
  C       -0.63808        0.39010       -3.56370
  H       -1.53277        2.52340       -4.86648
  C       -2.59247       -2.11875       -1.50258
  H       -0.24320        0.60567       -4.56052
  H        0.16610       -0.04766       -2.96563
  H       -1.41828       -0.37014       -3.66131
  H       -1.93233        4.20956        0.49977
  H       -2.27991        5.11998       -1.52611
  H       -2.26808        4.72031       -3.98739
  H       -3.44257       -2.08601       -2.18614
  H       -1.82027       -2.78056       -1.91711
  H       -2.92658       -2.50921       -0.53258
