# Supplementary material for: Synthetic, Computational, and Experimental Studies of a Class 3 Atropisomeric α‑Naphthyl Tropone
Source: J Org Chem. 2025 Aug 5;90(32):11501–9. doi: 10.1021/acs.joc.5c00992 (PMC12362610; doi:10.1021/acs.joc.5c00992)
Supplement: Supplementary file 3 [file jo5c00992_si_003.zip › Agyemang_JOC_XYZ/(7) Tol_RCS/TolOH-MeONphth__180_.xyz]

36
TolOH-MeONphth (180)
  C        1.11503        0.20161        1.00304
  C        0.46999        1.15547        0.13775
  C       -0.85813        0.86163       -0.44030
  C       -1.11266       -0.52026       -0.50409
  C       -0.39451       -1.50236        0.22815
  C        0.64889       -1.13406        1.03065
  C        1.28078        2.28453       -0.18744
  H        1.15698       -1.86869        1.64956
  C        2.47447        2.55786        0.44676
  C        2.97239        1.71142        1.46162
  C        2.30982        0.53165        1.70333
  H        2.71648       -0.20096        2.39634
  H        3.89054        1.95516        1.98712
  H        3.04834        3.42806        0.14015
  H        0.99493        2.93170       -1.00156
  O       -2.35476       -0.85714       -0.99811
  H       -0.71831       -2.53400        0.20260
  C       -1.44468        1.82482       -1.45149
  C       -1.14584        3.21497       -1.32820
  C       -1.27330        4.15949       -2.34387
  C       -1.68880        3.75533       -3.60402
  C       -1.90718        2.40181       -3.81672
  C       -1.70689        1.43100       -2.81608
  O       -0.97725        3.67020       -0.03389
  C       -1.64233        0.02383       -3.37826
  H       -2.15903        2.06258       -4.81720
  C       -2.71828       -2.21901       -1.16044
  H       -1.41787        0.07631       -4.44656
  H       -0.85095       -0.56613       -2.90858
  H       -2.58033       -0.52108       -3.25712
  H       -0.85542        4.62800       -0.03228
  H       -1.08109        5.20619       -2.12086
  H       -1.81414        4.47517       -4.40699
  H       -3.67669       -2.20818       -1.68301
  H       -1.98466       -2.76789       -1.76647
  H       -2.84704       -2.72356       -0.19464
