# Supplementary material for: Synthetic, Computational, and Experimental Studies of a Class 3 Atropisomeric α‑Naphthyl Tropone
Source: J Org Chem. 2025 Aug 5;90(32):11501–9. doi: 10.1021/acs.joc.5c00992 (PMC12362610; doi:10.1021/acs.joc.5c00992)
Supplement: Supplementary file 3 [file jo5c00992_si_003.zip › Agyemang_JOC_XYZ/(7) Tol_RCS/TolOH-MeONphth__250_.xyz]

36
TolOH-MeONphth (250)
  C        1.00020        0.20335        1.10325
  C        0.53785        1.14791        0.12685
  C       -0.40871        0.74167       -0.86312
  C       -0.88941       -0.56433       -0.84312
  C       -0.43721       -1.49846        0.12429
  C        0.48938       -1.11743        1.06895
  C        1.04371        2.47907        0.19175
  H        0.83647       -1.83786        1.80497
  C        1.95951        2.84513        1.15308
  C        2.42422        1.90485        2.10774
  C        1.94953        0.61305        2.08065
  H        2.29375       -0.11614        2.81009
  H        3.14904        2.20776        2.85766
  H        2.33069        3.86580        1.18134
  H        0.69681        3.20876       -0.53135
  O       -1.80519       -0.88727       -1.81028
  H       -0.81227       -2.51444        0.12456
  C       -0.90536        1.70702       -1.88916
  C       -0.04162        2.12866       -2.91563
  C       -0.45278        3.05795       -3.87635
  C       -1.74372        3.57894       -3.81265
  C       -2.61290        3.17735       -2.79757
  C       -2.20647        2.24752       -1.83015
  O        1.21742        1.58122       -2.93350
  C       -3.15456        1.82991       -0.73156
  H       -3.61536        3.59323       -2.74942
  C       -2.25477       -2.23121       -1.92259
  H       -4.05579        2.44921       -0.73271
  H       -3.45286        0.78397       -0.86216
  H       -2.68125        1.91016        0.25289
  H        1.72205        1.94535       -3.67199
  H        0.23195        3.36374       -4.66439
  H       -2.06887        4.30192       -4.55523
  H       -2.93221       -2.24359       -2.77791
  H       -1.42100       -2.92017       -2.11079
  H       -2.80053       -2.55360       -1.02591
