# Supplementary material for: Synthetic, Computational, and Experimental Studies of a Class 3 Atropisomeric α‑Naphthyl Tropone
Source: J Org Chem. 2025 Aug 5;90(32):11501–9. doi: 10.1021/acs.joc.5c00992 (PMC12362610; doi:10.1021/acs.joc.5c00992)
Supplement: Supplementary file 3 [file jo5c00992_si_003.zip › Agyemang_JOC_XYZ/(7) Tol_RCS/TolOH-MeONphth__315_.xyz]

36
TolOH-MeONphth (315)
  C        1.00611        0.17515        1.12912
  C        0.58715        1.13946        0.15135
  C       -0.50367        0.84027       -0.73523
  C       -1.02669       -0.45229       -0.71528
  C       -0.58864       -1.41771        0.22704
  C        0.38997       -1.10159        1.13912
  C        1.33299        2.35153        0.06482
  H        0.70990       -1.83876        1.87096
  C        2.36645        2.62263        0.93526
  C        2.72523        1.69674        1.94557
  C        2.06150        0.49324        2.02786
  H        2.34761       -0.24413        2.77402
  H        3.53306        1.92786        2.63333
  H        2.91905        3.55286        0.83830
  H        1.09450        3.06045       -0.71967
  O       -2.08000       -0.70834       -1.54939
  H       -1.04501       -2.40057        0.24091
  C       -0.87749        1.79196       -1.82412
  C       -0.89150        1.36581       -3.17105
  C       -1.35369        2.19508       -4.19578
  C       -1.85116        3.46024       -3.89127
  C       -1.90495        3.88071       -2.56480
  C       -1.45755        3.05068       -1.52640
  O       -0.34535        0.13956       -3.46382
  C       -1.66304        3.51093       -0.09897
  H       -2.33392        4.84892       -2.32250
  C       -2.26867       -2.03899       -2.01455
  H       -2.50229        4.20986       -0.04351
  H       -1.87143        2.66970        0.56733
  H       -0.78020        4.02154        0.30110
  H       -0.34048        0.01337       -4.42079
  H       -1.32056        1.84672       -5.22607
  H       -2.21109        4.10556       -4.68724
  H       -2.97151       -1.96767       -2.84703
  H       -1.32384       -2.46794       -2.36915
  H       -2.70200       -2.68612       -1.24097
