# Supplementary material for: Synthetic, Computational, and Experimental Studies of a Class 3 Atropisomeric α‑Naphthyl Tropone
Source: J Org Chem. 2025 Aug 5;90(32):11501–9. doi: 10.1021/acs.joc.5c00992 (PMC12362610; doi:10.1021/acs.joc.5c00992)
Supplement: Supplementary file 3 [file jo5c00992_si_003.zip › Agyemang_JOC_XYZ/(7) Tol_RCS/TolOH-MeONphth__155_.xyz]

36
TolOH-MeONphth (155)
  C        1.13068        0.18614        1.01182
  C        0.48765        1.18161        0.19687
  C       -0.74442        0.86297       -0.50190
  C       -1.08412       -0.49460       -0.56190
  C       -0.41221       -1.48904        0.19248
  C        0.64723       -1.14390        0.99274
  C        1.18209        2.42107        0.06074
  H        1.14446       -1.89917        1.59564
  C        2.33386        2.69544        0.76504
  C        2.88561        1.74790        1.65939
  C        2.29716        0.50960        1.76062
  H        2.73256       -0.25930        2.39423
  H        3.78062        1.98488        2.22675
  H        2.83116        3.65035        0.61910
  H        0.82188        3.16186       -0.63801
  O       -2.24188       -0.79087       -1.23543
  H       -0.74962       -2.51699        0.16167
  C       -1.33237        1.82776       -1.49052
  C       -1.43581        3.19806       -1.13617
  C       -1.70334        4.20927       -2.05844
  C       -1.84211        3.88762       -3.40442
  C       -1.67609        2.56673       -3.80483
  C       -1.37220        1.54475       -2.88944
  O       -1.41339        3.48702        0.20966
  C       -1.00378        0.20907       -3.49830
  H       -1.72849        2.32070       -4.86147
  C       -2.63427       -2.14455       -1.40636
  H       -0.61481        0.35918       -4.50926
  H       -0.23591       -0.30756       -2.91636
  H       -1.86828       -0.45716       -3.56279
  H       -1.54185        4.43438        0.34430
  H       -1.81546        5.23454       -1.71341
  H       -2.05679        4.66337       -4.13328
  H       -3.52320       -2.11515       -2.03925
  H       -1.85331       -2.73305       -1.90630
  H       -2.89242       -2.61657       -0.44975
