# Supplementary material for: Synthetic, Computational, and Experimental Studies of a Class 3 Atropisomeric α‑Naphthyl Tropone
Source: J Org Chem. 2025 Aug 5;90(32):11501–9. doi: 10.1021/acs.joc.5c00992 (PMC12362610; doi:10.1021/acs.joc.5c00992)
Supplement: Supplementary file 3 [file jo5c00992_si_003.zip › Agyemang_JOC_XYZ/(7) Tol_RCS/TolOH-MeONphth__285_.xyz]

36
TolOH-MeONphth (285)
  C        1.00137        0.19548        1.10676
  C        0.54632        1.14771        0.13395
  C       -0.43469        0.76591       -0.82839
  C       -0.92026       -0.53760       -0.82364
  C       -0.46779       -1.48310        0.13258
  C        0.46819       -1.11675        1.07462
  C        1.11450        2.45554        0.15840
  H        0.80954       -1.84457        1.80626
  C        2.06122        2.80127        1.09738
  C        2.49860        1.86133        2.06558
  C        1.97869        0.58630        2.06421
  H        2.31219       -0.14504        2.79659
  H        3.24526        2.14865        2.80009
  H        2.48150        3.80338        1.09465
  H        0.79477        3.17950       -0.58400
  O       -1.85962       -0.83356       -1.77225
  H       -0.85533       -2.49449        0.13089
  C       -0.91147        1.73150       -1.86258
  C       -0.43466        1.62036       -3.17955
  C       -0.84626        2.51048       -4.17650
  C       -1.74969        3.52287       -3.85723
  C       -2.24376        3.63946       -2.55796
  C       -1.83836        2.74693       -1.55527
  O        0.45613        0.60879       -3.43698
  C       -2.39661        2.86355       -0.15600
  H       -2.95593        4.42356       -2.31877
  C       -2.27093       -2.18288       -1.94284
  H       -3.18521        3.61968       -0.10856
  H       -2.81293        1.90762        0.17957
  H       -1.61678        3.13878        0.56252
  H        0.72213        0.63786       -4.36479
  H       -0.46132        2.40860       -5.18886
  H       -2.07080        4.21814       -4.62744
  H       -2.95191       -2.17758       -2.79542
  H       -1.41747       -2.83739       -2.16308
  H       -2.80440       -2.56056       -1.06045
