# Supplementary material for: Synthetic, Computational, and Experimental Studies of a Class 3 Atropisomeric α‑Naphthyl Tropone
Source: J Org Chem. 2025 Aug 5;90(32):11501–9. doi: 10.1021/acs.joc.5c00992 (PMC12362610; doi:10.1021/acs.joc.5c00992)
Supplement: Supplementary file 3 [file jo5c00992_si_003.zip › Agyemang_JOC_XYZ/(7) Tol_RCS/TolOH-MeONphth__175_.xyz]

36
TolOH-MeONphth (175)
  C        1.12531        0.19438        0.99321
  C        0.47316        1.16417        0.15122
  C       -0.83830        0.86454       -0.44660
  C       -1.11158       -0.51268       -0.51277
  C       -0.39819       -1.50069        0.21363
  C        0.65684       -1.14057        1.00632
  C        1.25620        2.32614       -0.12636
  H        1.16885       -1.88272        1.61265
  C        2.44507        2.59642        0.51866
  C        2.96198        1.71594        1.49575
  C        2.31839        0.51850        1.69869
  H        2.73671       -0.22854        2.36878
  H        3.87816        1.95471        2.02699
  H        2.99959        3.49267        0.25233
  H        0.95034        3.00519       -0.90704
  O       -2.34056       -0.83649       -1.04140
  H       -0.72496       -2.53149        0.18508
  C       -1.42868        1.82300       -1.45563
  C       -1.20914        3.22093       -1.28184
  C       -1.35563        4.18176       -2.27983
  C       -1.70227        3.78473       -3.56389
  C       -1.84040        2.42713       -3.81834
  C       -1.63027        1.44550       -2.83161
  O       -1.08026        3.64480        0.02642
  C       -1.49823        0.04732       -3.40213
  H       -2.03987        2.10041       -4.83487
  C       -2.71597       -2.19569       -1.20169
  H       -1.22202        0.11478       -4.45768
  H       -0.71942       -0.52874       -2.89595
  H       -2.42868       -0.51955       -3.33199
  H       -1.01234        4.60736        0.05762
  H       -1.22708        5.23215       -2.02882
  H       -1.83650        4.51710       -4.35392
  H       -3.66108       -2.17798       -1.74802
  H       -1.97395       -2.75824       -1.78433
  H       -2.87390       -2.69014       -0.23467
