# Supplementary material for: Synthetic, Computational, and Experimental Studies of a Class 3 Atropisomeric α‑Naphthyl Tropone
Source: J Org Chem. 2025 Aug 5;90(32):11501–9. doi: 10.1021/acs.joc.5c00992 (PMC12362610; doi:10.1021/acs.joc.5c00992)
Supplement: Supplementary file 3 [file jo5c00992_si_003.zip › Agyemang_JOC_XYZ/(7) Tol_RCS/TolOH-MeONphth__335_.xyz]

36
TolOH-MeONphth (335)
  C        1.01250        0.15124        1.13454
  C        0.61352        1.11958        0.15178
  C       -0.54549        0.88861       -0.68669
  C       -1.06903       -0.40850       -0.66807
  C       -0.63650       -1.38967        0.26079
  C        0.35832       -1.10559        1.16195
  C        1.45730        2.25931        0.00070
  H        0.66713       -1.85111        1.89045
  C        2.53228        2.48378        0.83426
  C        2.84643        1.57604        1.87390
  C        2.10559        0.42274        2.00355
  H        2.36228       -0.31607        2.75933
  H        3.68369        1.77290        2.53740
  H        3.15294        3.36269        0.68208
  H        1.26768        2.95184       -0.80947
  O       -2.18959       -0.63345       -1.41983
  H       -1.12211       -2.35815        0.27684
  C       -0.81474        1.83239       -1.81897
  C       -1.13693        1.36391       -3.11982
  C       -1.63770        2.20555       -4.11502
  C       -1.89815        3.54293       -3.83418
  C       -1.67830        4.01970       -2.54597
  C       -1.20493        3.17566       -1.52981
  O       -0.77019        0.08075       -3.45587
  C       -1.22301        3.74483       -0.12341
  H       -1.93490        5.04699       -2.30127
  C       -2.45710       -1.95322       -1.87546
  H       -2.08159        4.41425       -0.01025
  H       -1.29734        2.96719        0.63806
  H       -0.32366        4.32942        0.09863
  H       -0.88252       -0.04045       -4.40695
  H       -1.81886        1.80252       -5.10951
  H       -2.28847        4.19777       -4.60784
  H       -3.20644       -1.85191       -2.66290
  H       -1.55434       -2.41769       -2.28900
  H       -2.86760       -2.58486       -1.07689
