# Supplementary material for: Synthetic, Computational, and Experimental Studies of a Class 3 Atropisomeric α‑Naphthyl Tropone
Source: J Org Chem. 2025 Aug 5;90(32):11501–9. doi: 10.1021/acs.joc.5c00992 (PMC12362610; doi:10.1021/acs.joc.5c00992)
Supplement: Supplementary file 3 [file jo5c00992_si_003.zip › Agyemang_JOC_XYZ/(7) Tol_RCS/TolOH-MeONphth__270_.xyz]

36
TolOH-MeONphth (270)
  C        0.99674        0.20067        1.10787
  C        0.54475        1.14624        0.12738
  C       -0.41608        0.75185       -0.84844
  C       -0.90189       -0.55026       -0.83888
  C       -0.45338       -1.49018        0.12498
  C        0.47383       -1.11563        1.07300
  C        1.08313        2.46589        0.16544
  H        0.81352       -1.83884        1.80994
  C        2.00767        2.82665        1.12072
  C        2.44896        1.89094        2.09137
  C        1.95265        0.60665        2.08022
  H        2.28661       -0.11924        2.81769
  H        3.17810        2.19016        2.83856
  H        2.40600        3.83732        1.13023
  H        0.75477        3.18555       -0.57707
  O       -1.83220       -0.85200       -1.79702
  H       -0.83524       -2.50373        0.12352
  C       -0.89984        1.72075       -1.87732
  C       -0.22169        1.82816       -3.10154
  C       -0.64061        2.73355       -4.08211
  C       -1.75191        3.53864       -3.83767
  C       -2.43813        3.44300       -2.62566
  C       -2.02257        2.53630       -1.64029
  O        0.86795        1.01227       -3.28378
  C       -2.77216        2.41822       -0.33358
  H       -3.30387        4.07345       -2.44178
  C       -2.28297       -2.19355       -1.92796
  H       -3.60035        3.13146       -0.28587
  H       -3.18000        1.40789       -0.21175
  H       -2.11008        2.60113        0.52033
  H        1.25121        1.16884       -4.15633
  H       -0.10071        2.80581       -5.02389
  H       -2.08060        4.24348       -4.59616
  H       -2.96518       -2.19262       -2.77922
  H       -1.45059       -2.87951       -2.13131
  H       -2.82422       -2.52991       -1.03391
