# Supplementary material for: Synthetic, Computational, and Experimental Studies of a Class 3 Atropisomeric α‑Naphthyl Tropone
Source: J Org Chem. 2025 Aug 5;90(32):11501–9. doi: 10.1021/acs.joc.5c00992 (PMC12362610; doi:10.1021/acs.joc.5c00992)
Supplement: Supplementary file 3 [file jo5c00992_si_003.zip › Agyemang_JOC_XYZ/(7) Tol_RCS/TolOH-MeONphth__375_.xyz]

36
TolOH-MeONphth (375)
  C        0.98927        0.20939        1.20252
  C        0.65984        1.06508        0.09755
  C       -0.64846        0.96037       -0.60781
  C       -1.14908       -0.34984       -0.50806
  C       -0.78251       -1.25858        0.52693
  C        0.20688       -0.95387        1.41650
  C        1.72337        1.90737       -0.34041
  H        0.44005       -1.61928        2.24305
  C        2.90558        2.04011        0.36153
  C        3.11802        1.33517        1.56594
  C        2.17388        0.41351        1.95993
  H        2.34642       -0.22007        2.82647
  H        4.03243        1.47421        2.13434
  H        3.68529        2.68644       -0.03170
  H        1.62240        2.44525       -1.27379
  O       -2.32117       -0.62858       -1.16240
  H       -1.35765       -2.17057        0.63441
  C       -0.75162        1.87235       -1.80408
  C       -1.61985        1.69782       -2.93012
  C       -1.96412        2.72482       -3.81912
  C       -1.56990        4.03068       -3.58407
  C       -0.90292        4.30111       -2.39551
  C       -0.62671        3.28905       -1.46746
  O       -1.88756        0.41662       -3.35845
  C       -0.35985        3.83184       -0.06626
  H       -0.70264        5.33231       -2.11835
  C       -2.51651       -1.93393       -1.69200
  H       -0.95406        4.73970        0.07061
  H       -0.64674        3.12827        0.71568
  H        0.68716        4.09656        0.10753
  H       -2.28185        0.46060       -4.23904
  H       -2.52995        2.46954       -4.71271
  H       -1.81979        4.82181       -4.28430
  H       -3.32247       -1.84271       -2.42261
  H       -1.61230       -2.29511       -2.19665
  H       -2.81928       -2.65208       -0.91823
