# Supplementary material for: Synthetic, Computational, and Experimental Studies of a Class 3 Atropisomeric α‑Naphthyl Tropone
Source: J Org Chem. 2025 Aug 5;90(32):11501–9. doi: 10.1021/acs.joc.5c00992 (PMC12362610; doi:10.1021/acs.joc.5c00992)
Supplement: Supplementary file 3 [file jo5c00992_si_003.zip › Agyemang_JOC_XYZ/(7) Tol_RCS/TolOH-MeONphth__230_.xyz]

36
TolOH-MeONphth (230)
  C        0.96853        0.22329        1.11841
  C        0.52974        1.14375        0.10709
  C       -0.33543        0.68990       -0.94535
  C       -0.81822       -0.61823       -0.88677
  C       -0.39760       -1.52171        0.12220
  C        0.48746       -1.10815        1.09048
  C        0.95091        2.50074        0.22914
  H        0.81567       -1.80569        1.85655
  C        1.78489        2.90425        1.24830
  C        2.25288        1.97900        2.21452
  C        1.84355        0.66734        2.14894
  H        2.17376       -0.05160        2.89473
  H        2.91733        2.30973        3.00723
  H        2.08397        3.94663        1.31418
  H        0.59865        3.22990       -0.48916
  O       -1.65973       -0.99945       -1.89867
  H       -0.76197       -2.54121        0.13230
  C       -0.88428        1.64378       -1.95734
  C        0.00529        2.37872       -2.77010
  C       -0.44228        3.37140       -3.64557
  C       -1.80155        3.67103       -3.70107
  C       -2.69510        2.99030       -2.87729
  C       -2.25566        1.99473       -1.99142
  O        1.33468        2.03724       -2.70700
  C       -3.26860        1.35483       -1.07073
  H       -3.75028        3.24762       -2.90061
  C       -2.15095       -2.33189       -1.93859
  H       -4.13512        2.00944       -0.94151
  H       -3.61761        0.40198       -1.48111
  H       -2.84420        1.14578       -0.08443
  H        1.84474        2.60923       -3.29462
  H        0.27031        3.89788       -4.27673
  H       -2.15819        4.44230       -4.37746
  H       -2.78924       -2.38250       -2.82246
  H       -1.33601       -3.06007       -2.04059
  H       -2.74703       -2.57187       -1.04803
