# Supplementary material for: Synthetic, Computational, and Experimental Studies of a Class 3 Atropisomeric α‑Naphthyl Tropone
Source: J Org Chem. 2025 Aug 5;90(32):11501–9. doi: 10.1021/acs.joc.5c00992 (PMC12362610; doi:10.1021/acs.joc.5c00992)
Supplement: Supplementary file 3 [file jo5c00992_si_003.zip › Agyemang_JOC_XYZ/(7) Tol_RCS/TolOH-MeONphth__60_.xyz]

36
TolOH-MeONphth (60)
  C        1.09351        0.16127        1.10579
  C        0.54834        1.18866        0.26423
  C       -0.41360        0.85425       -0.73945
  C       -0.86572       -0.46092       -0.82464
  C       -0.34032       -1.47412        0.01787
  C        0.62425       -1.16633        0.95059
  C        0.96771        2.53151        0.49888
  H        1.02912       -1.94829        1.58794
  C        1.89701        2.82989        1.47106
  C        2.46272        1.80543        2.27180
  C        2.06034        0.50093        2.09277
  H        2.46991       -0.29195        2.71417
  H        3.19872        2.05450        3.03058
  H        2.19461        3.86251        1.63140
  H        0.52877        3.32824       -0.09147
  O       -1.78627       -0.72580       -1.79868
  H       -0.68802       -2.49575       -0.07522
  C       -1.03620        1.91032       -1.59129
  C       -2.41337        2.17881       -1.46885
  C       -3.04371        3.12590       -2.28065
  C       -2.30288        3.80500       -3.24643
  C       -0.94567        3.52921       -3.40668
  C       -0.30612        2.57571       -2.60065
  O       -3.10400        1.50597       -0.49205
  C        1.15017        2.25010       -2.84411
  H       -0.37770        4.04147       -4.17815
  C       -2.51021       -1.94779       -1.75250
  H        1.47473        2.62884       -3.81724
  H        1.79821        2.69036       -2.07844
  H        1.32197        1.16971       -2.81805
  H       -4.02385        1.79931       -0.48768
  H       -4.10534        3.32733       -2.15340
  H       -2.78964        4.54180       -3.87897
  H       -3.27701       -1.86615       -2.52473
  H       -1.86935       -2.81079       -1.97675
  H       -2.98976       -2.09025       -0.77563
