# Supplementary material for: Synthetic, Computational, and Experimental Studies of a Class 3 Atropisomeric α‑Naphthyl Tropone
Source: J Org Chem. 2025 Aug 5;90(32):11501–9. doi: 10.1021/acs.joc.5c00992 (PMC12362610; doi:10.1021/acs.joc.5c00992)
Supplement: Supplementary file 3 [file jo5c00992_si_003.zip › Agyemang_JOC_XYZ/(7) Tol_RCS/TolOH-MeONphth__420_.xyz]

36
TolOH-MeONphth (420)
  C        1.08262       -0.03802        1.07170
  C        0.64817        1.02430        0.21210
  C       -0.36836        0.78351       -0.77636
  C       -0.95067       -0.47815       -0.83104
  C       -0.53873       -1.51880        0.04147
  C        0.45659       -1.30906        0.96183
  C        1.22144        2.31278        0.41047
  H        0.77555       -2.11477        1.61800
  C        2.19740        2.52493        1.36173
  C        2.65455        1.46135        2.17641
  C        2.09842        0.20846        2.03444
  H        2.42221       -0.61288        2.66878
  H        3.42774        1.63872        2.91813
  H        2.61344        3.52001        1.49217
  H        0.86663        3.14371       -0.18903
  O       -1.95102       -0.83664       -1.70021
  H       -1.03012       -2.48104       -0.05828
  C       -0.90152        1.91399       -1.59310
  C       -2.23532        2.32572       -1.39749
  C       -2.80974        3.32361       -2.19088
  C       -2.05529        3.91515       -3.20260
  C       -0.73888        3.51045       -3.42238
  C       -0.15585        2.50608       -2.63608
  O       -2.93350        1.72300       -0.38660
  C        1.25128        2.04467       -2.93972
  H       -0.16192        3.96021       -4.22523
  C       -1.81429       -0.53375       -3.09358
  H        1.54511        2.33102       -3.95319
  H        1.97673        2.47983       -2.24366
  H        1.34262        0.95828       -2.84488
  H       -3.83800        2.06001       -0.36340
  H       -3.83805        3.63074       -2.01408
  H       -2.49980        4.68775       -3.82299
  H       -2.33596       -1.33121       -3.62878
  H       -2.26443        0.43100       -3.34438
  H       -0.75917       -0.52514       -3.38991
