# Supplementary material for: Synthetic, Computational, and Experimental Studies of a Class 3 Atropisomeric α‑Naphthyl Tropone
Source: J Org Chem. 2025 Aug 5;90(32):11501–9. doi: 10.1021/acs.joc.5c00992 (PMC12362610; doi:10.1021/acs.joc.5c00992)
Supplement: Supplementary file 3 [file jo5c00992_si_003.zip › Agyemang_JOC_XYZ/(7) Tol_RCS/TolOH-MeONphth__135_.xyz]

36
TolOH-MeONphth (135)
  C        1.11905        0.18244        1.04645
  C        0.50639        1.18681        0.22193
  C       -0.63523        0.85076       -0.58620
  C       -1.02271       -0.48953       -0.64770
  C       -0.40095       -1.48480        0.14808
  C        0.63294       -1.14621        0.98862
  C        1.11319        2.47780        0.21096
  H        1.09960       -1.90837        1.60711
  C        2.20208        2.76829        1.00284
  C        2.76115        1.78814        1.86001
  C        2.22991        0.51905        1.86990
  H        2.66265       -0.25588        2.49793
  H        3.61239        2.03470        2.48743
  H        2.64180        3.76127        0.96399
  H        0.71978        3.24322       -0.44513
  O       -2.09892       -0.77226       -1.44731
  H       -0.74233       -2.51145        0.10752
  C       -1.22365        1.84328       -1.53801
  C       -1.66237        3.09378       -1.04876
  C       -2.07410        4.12191       -1.89935
  C       -2.02682        3.92851       -3.27784
  C       -1.55320        2.72262       -3.78982
  C       -1.12552        1.68732       -2.94411
  O       -1.73676        3.23697        0.31613
  C       -0.52261        0.45700       -3.58101
  H       -1.48166        2.58755       -4.86508
  C       -2.57562       -2.10742       -1.53962
  H       -0.14529        0.68960       -4.58073
  H        0.30461        0.06075       -2.98629
  H       -1.26577       -0.34051       -3.67124
  H       -2.05610        4.12144        0.53531
  H       -2.42791        5.06170       -1.47991
  H       -2.34447        4.72245       -3.94743
  H       -3.41269       -2.07171       -2.23897
  H       -1.80696       -2.78769       -1.93023
  H       -2.93271       -2.47744       -0.56957
