# Supplementary material for: Synthetic, Computational, and Experimental Studies of a Class 3 Atropisomeric α‑Naphthyl Tropone
Source: J Org Chem. 2025 Aug 5;90(32):11501–9. doi: 10.1021/acs.joc.5c00992 (PMC12362610; doi:10.1021/acs.joc.5c00992)
Supplement: Supplementary file 3 [file jo5c00992_si_003.zip › Agyemang_JOC_XYZ/(7) Tol_RCS/TolOH-MeONphth__95_.xyz]

36
TolOH-MeONphth (95)
  C        1.09004        0.17736        1.09388
  C        0.53125        1.18801        0.24205
  C       -0.49412        0.84528       -0.68707
  C       -0.93830       -0.47012       -0.75626
  C       -0.39041       -1.47192        0.08631
  C        0.59924       -1.14736        0.98816
  C        1.03254        2.51794        0.35586
  H        1.01527       -1.91797        1.63183
  C        2.02701        2.82523        1.25819
  C        2.57692        1.82387        2.09922
  C        2.11490        0.52948        2.01553
  H        2.52908       -0.24572        2.65564
  H        3.36020        2.08180        2.80593
  H        2.39448        3.84525        1.32823
  H        0.61525        3.29058       -0.28167
  O       -1.91287       -0.72778       -1.68330
  H       -0.74467       -2.49375        0.02780
  C       -1.09318        1.88406       -1.57794
  C       -2.14855        2.67977       -1.10437
  C       -2.72232        3.67171       -1.90696
  C       -2.23715        3.86914       -3.19891
  C       -1.19110        3.08387       -3.68598
  C       -0.61372        2.08817       -2.88601
  O       -2.58167        2.44116        0.17642
  C        0.51285        1.23055       -3.41242
  H       -0.81820        3.24369       -4.69369
  C       -2.48348       -2.02812       -1.74801
  H        0.80674        1.53791       -4.41985
  H        1.39303        1.29114       -2.76282
  H        0.21192        0.17748       -3.44702
  H       -3.29275        3.05505        0.40022
  H       -3.53900        4.27860       -1.52183
  H       -2.67814        4.63900       -3.82551
  H       -3.25405       -1.97308       -2.51857
  H       -1.74017       -2.78375       -2.03504
  H       -2.94532       -2.31316       -0.79370
