# Supplementary material for: Synthetic, Computational, and Experimental Studies of a Class 3 Atropisomeric α‑Naphthyl Tropone
Source: J Org Chem. 2025 Aug 5;90(32):11501–9. doi: 10.1021/acs.joc.5c00992 (PMC12362610; doi:10.1021/acs.joc.5c00992)
Supplement: Supplementary file 3 [file jo5c00992_si_003.zip › Agyemang_JOC_XYZ/(7) Tol_RCS/TolOH-MeONphth__115_.xyz]

36
TolOH-MeONphth (115)
  C        1.09877        0.18005        1.08179
  C        0.52753        1.18638        0.23275
  C       -0.53032        0.84274       -0.66634
  C       -0.95559       -0.48172       -0.73111
  C       -0.38635       -1.47900        0.10188
  C        0.61217       -1.14716        0.98976
  C        1.06087        2.50624        0.31200
  H        1.04142       -1.91349        1.62992
  C        2.07706        2.81218        1.18996
  C        2.62430        1.81907        2.04168
  C        2.14343        0.53048        1.98221
  H        2.55972       -0.24356        2.62245
  H        3.42268        2.07641        2.73153
  H        2.46563        3.82614        1.22980
  H        0.65661        3.27703       -0.33410
  O       -1.96218       -0.75312       -1.62063
  H       -0.73482       -2.50309        0.04944
  C       -1.12622        1.86679       -1.57618
  C       -1.88405        2.91917       -1.02994
  C       -2.41368        3.93144       -1.83579
  C       -2.17913        3.90401       -3.20926
  C       -1.41821        2.87727       -3.76794
  C       -0.88086        1.86025       -2.96579
  O       -2.09325        2.89693        0.32721
  C       -0.03445        0.77693       -3.59133
  H       -1.22510        2.86921       -4.83699
  C       -2.52462       -2.05812       -1.66178
  H        0.22798        1.03047       -4.62220
  H        0.89122        0.62109       -3.02676
  H       -0.57469       -0.17573       -3.59582
  H       -2.61066        3.66821        0.59076
  H       -3.00112        4.72971       -1.38818
  H       -2.58557        4.68875       -3.84069
  H       -3.32283       -2.01059       -2.40424
  H       -1.78665       -2.80920       -1.97346
  H       -2.95006       -2.34418       -0.69116
