# Supplementary material for: Synthetic, Computational, and Experimental Studies of a Class 3 Atropisomeric α‑Naphthyl Tropone
Source: J Org Chem. 2025 Aug 5;90(32):11501–9. doi: 10.1021/acs.joc.5c00992 (PMC12362610; doi:10.1021/acs.joc.5c00992)
Supplement: Supplementary file 3 [file jo5c00992_si_003.zip › Agyemang_JOC_XYZ/(7) Tol_RCS/TolOH-MeONphth__400_.xyz]

36
TolOH-MeONphth (400)
  C        1.06301       -0.05305        1.08814
  C        0.64212        1.01608        0.22945
  C       -0.30528        0.77372       -0.84028
  C       -0.89653       -0.48965       -0.88844
  C       -0.51742       -1.52899        0.00151
  C        0.44895       -1.32668        0.94939
  C        1.14541        2.31585        0.52362
  H        0.75114       -2.13604        1.60826
  C        2.06609        2.52573        1.52993
  C        2.53767        1.44860        2.31550
  C        2.02995        0.18604        2.10100
  H        2.34772       -0.64862        2.72100
  H        3.27194        1.62263        3.09633
  H        2.42289        3.53268        1.72729
  H        0.77682        3.16531       -0.03778
  O       -1.80252       -0.90349       -1.82962
  H       -1.00230       -2.49110       -0.12478
  C       -0.86546        1.94908       -1.57728
  C       -2.26410        2.15204       -1.63296
  C       -2.83095        3.15224       -2.42812
  C       -2.01314        3.94176       -3.23223
  C       -0.63829        3.71834       -3.25011
  C       -0.05962        2.71319       -2.46149
  O       -3.04509        1.38065       -0.81588
  C        1.41924        2.43673       -2.63598
  H       -0.00547        4.30197       -3.91278
  C       -1.64716       -0.51067       -3.19555
  H        1.71717        2.61765       -3.67328
  H        2.03376        3.08422       -2.00052
  H        1.67407        1.40613       -2.37842
  H       -3.97303        1.62587       -0.91642
  H       -3.90828        3.30260       -2.41439
  H       -2.45209        4.71562       -3.85490
  H       -1.98800       -1.35869       -3.79532
  H       -2.25133        0.36974       -3.43295
  H       -0.59796       -0.29490       -3.42566
