# Supplementary material for: Synthetic, Computational, and Experimental Studies of a Class 3 Atropisomeric α‑Naphthyl Tropone
Source: J Org Chem. 2025 Aug 5;90(32):11501–9. doi: 10.1021/acs.joc.5c00992 (PMC12362610; doi:10.1021/acs.joc.5c00992)
Supplement: Supplementary file 3 [file jo5c00992_si_003.zip › Agyemang_JOC_XYZ/(7) Tol_RCS/TolOH-MeONphth__380_.xyz]

36
TolOH-MeONphth (380)
  C        0.94112        0.27657        1.25373
  C        0.64513        1.03773        0.07508
  C       -0.68679        0.94757       -0.60553
  C       -1.19131       -0.35246       -0.44064
  C       -0.88686       -1.15615        0.70311
  C        0.08853       -0.80878        1.58898
  C        1.75115        1.75030       -0.46918
  H        0.26836       -1.38845        2.48999
  C        2.96133        1.86296        0.18981
  C        3.15252        1.27561        1.45764
  C        2.15318        0.47454        1.96640
  H        2.30258       -0.07742        2.89098
  H        4.08960        1.40322        1.99109
  H        3.77515        2.40331       -0.28551
  H        1.65815        2.20709       -1.44570
  O       -2.31598       -0.77963       -1.11149
  H       -1.51624       -2.02361        0.87136
  C       -0.79982        1.87468       -1.79133
  C       -1.75892        1.80979       -2.85269
  C       -1.97898        2.85497       -3.76384
  C       -1.39279        4.09459       -3.58236
  C       -0.66782        4.29693       -2.41402
  C       -0.49752        3.27212       -1.47584
  O       -2.30371        0.59934       -3.19366
  C       -0.15105        3.80718       -0.08791
  H       -0.33316        5.29822       -2.15783
  C       -2.15650       -1.95554       -1.90148
  H       -0.67554        4.75776        0.04753
  H       -0.46657        3.13931        0.71327
  H        0.91664        3.99752        0.05265
  H       -2.84264        0.71227       -3.98693
  H       -2.61271        2.66323       -4.62711
  H       -1.54903        4.89584       -4.29815
  H       -3.14410       -2.18877       -2.30360
  H       -1.46164       -1.77192       -2.72909
  H       -1.80095       -2.80648       -1.30498
