# Supplementary material for: Synthetic, Computational, and Experimental Studies of a Class 3 Atropisomeric α‑Naphthyl Tropone
Source: J Org Chem. 2025 Aug 5;90(32):11501–9. doi: 10.1021/acs.joc.5c00992 (PMC12362610; doi:10.1021/acs.joc.5c00992)
Supplement: Supplementary file 3 [file jo5c00992_si_003.zip › Agyemang_JOC_XYZ/(7) Tol_RCS/TolOH-MeONphth__210_.xyz]

36
TolOH-MeONphth (210)
  C        0.93222        0.24424        1.12507
  C        0.50783        1.13957        0.08319
  C       -0.24939        0.63248       -1.04190
  C       -0.73376       -0.67621       -0.93429
  C       -0.35604       -1.54475        0.12016
  C        0.48568       -1.09858        1.10833
  C        0.80139        2.52232        0.28021
  H        0.79350       -1.77012        1.90539
  C        1.54119        2.96455        1.35497
  C        2.04214        2.05638        2.31880
  C        1.72524        0.72288        2.20586
  H        2.05403        0.01147        2.95954
  H        2.64027        2.41569        3.15108
  H        1.73139        4.02839        1.46865
  H        0.41212        3.25392       -0.41267
  O       -1.46522       -1.13346       -1.99992
  H       -0.71184       -2.56673        0.13943
  C       -0.84918        1.57167       -2.04603
  C       -0.03638        2.58649       -2.61121
  C       -0.55429        3.65213       -3.34736
  C       -1.93148        3.76117       -3.51403
  C       -2.76603        2.82130       -2.91949
  C       -2.25739        1.75855       -2.15461
  O        1.32474        2.40910       -2.51447
  C       -3.27698        0.91697       -1.41913
  H       -3.84285        2.93220       -3.00966
  C       -2.03409       -2.43409       -1.96001
  H       -4.17406        1.50924       -1.21699
  H       -3.57103        0.04447       -2.00939
  H       -2.89393        0.54898       -0.46399
  H        1.78284        3.11578       -2.98643
  H        0.12193        4.38014       -3.79049
  H       -2.34768        4.58408       -4.08730
  H       -2.61145       -2.53037       -2.88124
  H       -1.26204       -3.21383       -1.93897
  H       -2.70322       -2.55790       -1.09822
