# Supplementary material for: Synthetic, Computational, and Experimental Studies of a Class 3 Atropisomeric α‑Naphthyl Tropone
Source: J Org Chem. 2025 Aug 5;90(32):11501–9. doi: 10.1021/acs.joc.5c00992 (PMC12362610; doi:10.1021/acs.joc.5c00992)
Supplement: Supplementary file 3 [file jo5c00992_si_003.zip › Agyemang_JOC_XYZ/(7) Tol_RCS/TolOH-MeONphth__355_.xyz]

36
TolOH-MeONphth (355)
  C        0.99886        0.16899        1.16604
  C        0.63844        1.09547        0.12939
  C       -0.59357        0.92552       -0.64850
  C       -1.10815       -0.37916       -0.60096
  C       -0.70401       -1.33842        0.36642
  C        0.28794       -1.05260        1.26523
  C        1.60163        2.10778       -0.15340
  H        0.56192       -1.77193        2.03222
  C        2.72628        2.29224        0.62476
  C        2.97726        1.46810        1.74518
  C        2.13191        0.40981        1.99056
  H        2.34131       -0.28867        2.79686
  H        3.84810        1.64050        2.37075
  H        3.43399        3.07297        0.36072
  H        1.46846        2.73245       -1.02663
  O       -2.26685       -0.60857       -1.29324
  H       -1.22831       -2.28497        0.41589
  C       -0.76484        1.85409       -1.81737
  C       -1.38054        1.47830       -3.04814
  C       -1.85839        2.40370       -3.98016
  C       -1.82173        3.76355       -3.70587
  C       -1.35244        4.17759       -2.46477
  C       -0.92896        3.25294       -1.49940
  O       -1.26703        0.16659       -3.45438
  C       -0.79518        3.82250       -0.09553
  H       -1.40600        5.22878       -2.19636
  C       -2.55135       -1.92472       -1.74826
  H       -1.51882        4.63318        0.03027
  H       -0.99142        3.07545        0.67510
  H        0.19758        4.23724        0.10575
  H       -1.50411        0.10731       -4.38818
  H       -2.24668        2.03934       -4.92859
  H       -2.18558        4.48245       -4.43385
  H       -3.32161       -1.81715       -2.51440
  H       -1.66333       -2.39116       -2.19061
  H       -2.94088       -2.55993       -0.94183
