# Supplementary material for: Synthetic, Computational, and Experimental Studies of a Class 3 Atropisomeric α‑Naphthyl Tropone
Source: J Org Chem. 2025 Aug 5;90(32):11501–9. doi: 10.1021/acs.joc.5c00992 (PMC12362610; doi:10.1021/acs.joc.5c00992)
Supplement: Supplementary file 3 [file jo5c00992_si_003.zip › Agyemang_JOC_XYZ/(7) Tol_RCS/TolOH-MeONphth__165_.xyz]

36
TolOH-MeONphth (165)
  C        1.13019        0.18962        1.00100
  C        0.48085        1.17479        0.17646
  C       -0.79166        0.86558       -0.47096
  C       -1.10024       -0.50160       -0.53387
  C       -0.40664       -1.49405        0.20374
  C        0.65399       -1.14293        0.99672
  C        1.21951        2.37909       -0.02806
  H        1.16023       -1.89285        1.59865
  C        2.39211        2.65045        0.64390
  C        2.92829        1.73165        1.57563
  C        2.31187        0.51195        1.72612
  H        2.74041       -0.24810        2.37487
  H        3.83596        1.96814        2.12297
  H        2.91843        3.57903        0.43874
  H        0.88502        3.09355       -0.76423
  O       -2.29672       -0.80925       -1.13538
  H       -0.73846       -2.52349        0.17311
  C       -1.38247        1.82350       -1.47145
  C       -1.32187        3.21849       -1.20300
  C       -1.52342        4.20840       -2.16317
  C       -1.76346        3.84245       -3.48234
  C       -1.75243        2.49328       -3.81308
  C       -1.50012        1.48915       -2.86111
  O       -1.24790        3.57600        0.12640
  C       -1.24978        0.11744       -3.45266
  H       -1.87531        2.20210       -4.85250
  C       -2.67495       -2.16605       -1.31207
  H       -0.90312        0.22414       -4.48435
  H       -0.48323       -0.43212       -2.90006
  H       -2.15368       -0.49641       -3.46175
  H       -1.28071        4.53728        0.21150
  H       -1.51014        5.25370       -1.86370
  H       -1.93225        4.59909       -4.24260
  H       -3.59911       -2.14107       -1.89190
  H       -1.91440       -2.72986       -1.86859
  H       -2.87018       -2.66247       -0.35348
