# Supplementary material for: Synthetic, Computational, and Experimental Studies of a Class 3 Atropisomeric α‑Naphthyl Tropone
Source: J Org Chem. 2025 Aug 5;90(32):11501–9. doi: 10.1021/acs.joc.5c00992 (PMC12362610; doi:10.1021/acs.joc.5c00992)
Supplement: Supplementary file 3 [file jo5c00992_si_003.zip › Agyemang_JOC_XYZ/(7) Tol_RCS/TolOH-MeONphth__325_.xyz]

36
TolOH-MeONphth (325)
  C        1.01039        0.16209        1.13039
  C        0.59749        1.12909        0.15243
  C       -0.52793        0.86189       -0.71024
  C       -1.05072       -0.43307       -0.69048
  C       -0.61216       -1.40564        0.24428
  C        0.37656       -1.10530        1.14857
  C        1.38942        2.30949        0.03571
  H        0.69298       -1.84689        1.87729
  C        2.44485        2.55876        0.88689
  C        2.78547        1.63948        1.90869
  C        2.08581        0.45837        2.01268
  H        2.36026       -0.28079        2.76130
  H        3.60878        1.85445        2.58319
  H        3.02919        3.46621        0.76305
  H        1.17219        3.01280       -0.75905
  O       -2.13915       -0.67551       -1.48249
  H       -1.08332       -2.38120        0.26048
  C       -0.85104        1.81157       -1.81983
  C       -1.02144        1.35056       -3.14851
  C       -1.50459        2.18116       -4.16179
  C       -1.87209        3.49205       -3.87047
  C       -1.78249        3.95397       -2.56107
  C       -1.32897        3.11937       -1.52853
  O       -0.56310        0.09231       -3.45963
  C       -1.43852        3.64483       -0.11050
  H       -2.11500        4.95983       -2.31978
  C       -2.35809       -1.99964       -1.95266
  H       -2.31238        4.29699       -0.02175
  H       -1.53982        2.83715        0.61672
  H       -0.56117        4.23252        0.18233
  H       -0.61783       -0.03850       -4.41444
  H       -1.58305        1.79647       -5.17647
  H       -2.24369        4.13907       -4.65954
  H       -3.08360       -1.91280       -2.76399
  H       -1.43013       -2.43830       -2.33778
  H       -2.77807       -2.64643       -1.17133
