# Supplementary material for: Synthetic, Computational, and Experimental Studies of a Class 3 Atropisomeric α‑Naphthyl Tropone
Source: J Org Chem. 2025 Aug 5;90(32):11501–9. doi: 10.1021/acs.joc.5c00992 (PMC12362610; doi:10.1021/acs.joc.5c00992)
Supplement: Supplementary file 3 [file jo5c00992_si_003.zip › Agyemang_JOC_XYZ/(7) Tol_RCS/TolOH-MeONphth__260_.xyz]

36
TolOH-MeONphth (260)
  C        1.00992        0.19761        1.09730
  C        0.54112        1.14806        0.13013
  C       -0.42277        0.75363       -0.84416
  C       -0.90481       -0.55033       -0.83376
  C       -0.44384       -1.49354        0.12097
  C        0.49401       -1.12141        1.05916
  C        1.06201        2.47384        0.18284
  H        0.84686       -1.84823        1.78633
  C        1.99241        2.83338        1.13253
  C        2.45781        1.88990        2.08395
  C        1.97364        0.60100        2.06321
  H        2.32216       -0.13004        2.78887
  H        3.19282        2.18775        2.82599
  H        2.37453        3.85026        1.15456
  H        0.71285        3.20199       -0.54120
  O       -1.84269       -0.85365       -1.78527
  H       -0.82141       -2.50876        0.11770
  C       -0.90442        1.72083       -1.87525
  C       -0.10847        1.98229       -3.00227
  C       -0.51677        2.89360       -3.98195
  C       -1.73822        3.54906       -3.83661
  C       -2.54336        3.29681       -2.72513
  C       -2.13821        2.38558       -1.73999
  O        1.08413        1.30800       -3.09070
  C       -3.01485        2.10581       -0.54300
  H       -3.49360        3.81240       -2.61860
  C       -2.29333       -2.19553       -1.91351
  H       -3.89310        2.75805       -0.53539
  H       -3.35776        1.06504       -0.55554
  H       -2.46696        2.25237        0.39449
  H        1.54702        1.56506       -3.89824
  H        0.11628        3.08396       -4.84607
  H       -2.06023        4.25878       -4.59339
  H       -2.98544       -2.19394       -2.75718
  H       -1.46219       -2.88013       -2.12749
  H       -2.82339       -2.53397       -1.01340
