# Supplementary material for: Synthetic, Computational, and Experimental Studies of a Class 3 Atropisomeric α‑Naphthyl Tropone
Source: J Org Chem. 2025 Aug 5;90(32):11501–9. doi: 10.1021/acs.joc.5c00992 (PMC12362610; doi:10.1021/acs.joc.5c00992)
Supplement: Supplementary file 3 [file jo5c00992_si_003.zip › Agyemang_JOC_XYZ/(7) Tol_RCS/TolOH-MeONphth__240_.xyz]

36
TolOH-MeONphth (240)
  C        0.98113        0.21297        1.11372
  C        0.53447        1.14535        0.11791
  C       -0.37758        0.71821       -0.89996
  C       -0.86132       -0.58808       -0.86119
  C       -0.42816       -1.50673        0.12898
  C        0.47846       -1.11090        1.08583
  C        1.01099        2.48623        0.20393
  H        0.81245       -1.81958        1.83917
  C        1.89193        2.86882        1.19093
  C        2.35105        1.93660        2.15554
  C        1.89806        0.63767        2.11546
  H        2.23069       -0.08548        2.85614
  H        3.04968        2.25174        2.92502
  H        2.23732        3.89810        1.23274
  H        0.66744        3.21469       -0.52046
  O       -1.74170       -0.93949       -1.85098
  H       -0.80204       -2.52304        0.13637
  C       -0.89831        1.67883       -1.91908
  C       -0.00853        2.25794       -2.84397
  C       -0.43407        3.21596       -3.76847
  C       -1.76691        3.62144       -3.76746
  C       -2.65924        3.08178       -2.84147
  C       -2.23952        2.12277       -1.90794
  O        1.29224        1.81795       -2.81801
  C       -3.22336        1.59440       -0.89134
  H       -3.69230        3.41771       -2.83035
  C       -2.18829       -2.28568       -1.94438
  H       -4.12064        2.21824       -0.85430
  H       -3.52283        0.57153       -1.14153
  H       -2.78225        1.56465        0.11006
  H        1.80897        2.28671       -3.48571
  H        0.27360        3.63287       -4.48178
  H       -2.10497        4.36550       -4.48295
  H       -2.83474       -2.31987       -2.82281
  H       -1.34959       -2.97960       -2.08546
  H       -2.76586       -2.58487       -1.05972
