# Supplementary material for: Synthetic, Computational, and Experimental Studies of a Class 3 Atropisomeric α‑Naphthyl Tropone
Source: J Org Chem. 2025 Aug 5;90(32):11501–9. doi: 10.1021/acs.joc.5c00992 (PMC12362610; doi:10.1021/acs.joc.5c00992)
Supplement: Supplementary file 3 [file jo5c00992_si_003.zip › Agyemang_JOC_XYZ/(7) Tol_RCS/TolOH-MeONphth__305_.xyz]

36
TolOH-MeONphth (305)
  C        1.00581        0.18139        1.11927
  C        0.57241        1.14475        0.14698
  C       -0.47801        0.81432       -0.76911
  C       -0.98635       -0.48361       -0.76096
  C       -0.54075       -1.44392        0.18306
  C        0.42156       -1.10968        1.10812
  C        1.25559        2.39596        0.10495
  H        0.75067       -1.84573        1.83708
  C        2.25807        2.69370        1.00195
  C        2.64453        1.75815        1.99438
  C        2.03326        0.52535        2.04112
  H        2.33720       -0.21281        2.77949
  H        3.42999        2.00943        2.70077
  H        2.76400        3.65339        0.94255
  H        0.98899        3.11418       -0.66270
  O       -1.99135       -0.75340       -1.64669
  H       -0.96810       -2.43946        0.18768
  C       -0.89794        1.77360       -1.83315
  C       -0.74041        1.42598       -3.19078
  C       -1.18308        2.26934       -4.21331
  C       -1.81642        3.46786       -3.89171
  C       -2.01993        3.81103       -2.55672
  C       -1.58901        2.96710       -1.52252
  O       -0.08337        0.25466       -3.47574
  C       -1.90921        3.33182       -0.08949
  H       -2.54066        4.73142       -2.30951
  C       -2.26036       -2.10614       -1.99016
  H       -2.71423        4.07080       -0.05121
  H       -2.22095        2.45231        0.48119
  H       -1.04154        3.75354        0.42968
  H        0.00966        0.16335       -4.43239
  H       -1.02838        1.98655       -5.25228
  H       -2.16055        4.12538       -4.68486
  H       -2.93776       -2.06576       -2.84505
  H       -1.34122       -2.63255       -2.27683
  H       -2.75394       -2.64601       -1.17124
