# Supplementary material for: Synthetic, Computational, and Experimental Studies of a Class 3 Atropisomeric α‑Naphthyl Tropone
Source: J Org Chem. 2025 Aug 5;90(32):11501–9. doi: 10.1021/acs.joc.5c00992 (PMC12362610; doi:10.1021/acs.joc.5c00992)
Supplement: Supplementary file 3 [file jo5c00992_si_003.zip › Agyemang_JOC_XYZ/(7) Tol_RCS/TolOH-MeONphth__190_.xyz]

36
TolOH-MeONphth (190)
  C        0.61527        0.34872        1.45841
  C        0.54038        1.14073        0.25942
  C       -0.52387        0.88673       -0.75832
  C       -0.89135       -0.47246       -0.72998
  C       -0.66974       -1.35185        0.36807
  C       -0.02243       -0.91404        1.48578
  C        1.64744        2.02763        0.10456
  H        0.06510       -1.54796        2.36396
  C        2.54230        2.30685        1.11761
  C        2.41265        1.70539        2.38802
  C        1.47964        0.70583        2.53119
  H        1.43125        0.11851        3.44486
  H        3.08465        1.96659        3.20000
  H        3.37273        2.97867        0.91881
  H        1.85269        2.45887       -0.86363
  O       -1.91773       -0.81395       -1.59005
  H       -1.10364       -2.34193        0.34833
  C       -0.49484        1.73859       -2.02146
  C        0.10144        3.03669       -1.95044
  C        0.60382        3.77170       -3.02065
  C        0.55511        3.23597       -4.29695
  C        0.03865        1.95724       -4.44060
  C       -0.39215        1.17196       -3.35158
  O       -0.11811        3.71155       -0.76233
  C       -0.56256       -0.28188       -3.74933
  H        0.04749        1.50261       -5.42617
  C       -2.33185       -2.16447       -1.72520
  H       -0.12175       -0.43643       -4.73675
  H       -0.04748       -0.95235       -3.05629
  H       -1.60831       -0.58488       -3.79496
  H        0.30914        4.57712       -0.78522
  H        0.97787        4.77680       -2.84023
  H        0.92099        3.79317       -5.15393
  H       -3.00394       -2.18432       -2.58574
  H       -1.48449       -2.83663       -1.91792
  H       -2.88184       -2.51162       -0.84133
