# Supplementary material for: Synthetic, Computational, and Experimental Studies of a Class 3 Atropisomeric α‑Naphthyl Tropone
Source: J Org Chem. 2025 Aug 5;90(32):11501–9. doi: 10.1021/acs.joc.5c00992 (PMC12362610; doi:10.1021/acs.joc.5c00992)
Supplement: Supplementary file 3 [file jo5c00992_si_003.zip › Agyemang_JOC_XYZ/(7) Tol_RCS/TolOH-MeONphth__295_.xyz]

36
TolOH-MeONphth (295)
  C        1.00424        0.18809        1.11234
  C        0.55928        1.14784        0.14200
  C       -0.45307        0.79084       -0.80027
  C       -0.94829       -0.51080       -0.79874
  C       -0.50087       -1.46430        0.15165
  C        0.44624       -1.11371        1.08773
  C        1.18132        2.43129        0.13911
  H        0.78112       -1.84618        1.81759
  C        2.15556        2.75237        1.05846
  C        2.56972        1.81081        2.03469
  C        2.00616        0.55504        2.05326
  H        2.32640       -0.18148        2.78620
  H        3.33599        2.07953        2.75573
  H        2.61632        3.73576        1.03209
  H        0.88521        3.15556       -0.61243
  O       -1.91075       -0.79298       -1.72678
  H       -0.90644       -2.46864        0.15145
  C       -0.90682        1.75372       -1.84687
  C       -0.58174        1.51359       -3.19446
  C       -1.01013        2.37522       -4.20828
  C       -1.78392        3.48746       -3.88136
  C       -2.13919        3.72750       -2.55418
  C       -1.72068        2.86299       -1.53215
  O        0.19618        0.41625       -3.46771
  C       -2.16190        3.10893       -0.10733
  H       -2.76016        4.58396       -2.30691
  C       -2.26854       -2.14756       -1.96271
  H       -2.94087        3.87496       -0.06581
  H       -2.55369        2.19152        0.34530
  H       -1.32919        3.43880        0.52327
  H        0.37951        0.37684       -4.41488
  H       -0.74051        2.17051       -5.24216
  H       -2.11730        4.16036       -4.66606
  H       -2.94433       -2.12940       -2.81928
  H       -1.38830       -2.75663       -2.20543
  H       -2.79311       -2.58665       -1.10385
