# Supplementary material for: Synthetic, Computational, and Experimental Studies of a Class 3 Atropisomeric α‑Naphthyl Tropone
Source: J Org Chem. 2025 Aug 5;90(32):11501–9. doi: 10.1021/acs.joc.5c00992 (PMC12362610; doi:10.1021/acs.joc.5c00992)
Supplement: Supplementary file 3 [file jo5c00992_si_003.zip › Agyemang_JOC_XYZ/(7) Tol_RCS/TolOH-MeONphth__145_.xyz]

36
TolOH-MeONphth (145)
  C        1.12672        0.18352        1.02750
  C        0.49667        1.18462        0.21065
  C       -0.68996        0.85608       -0.54419
  C       -1.05443       -0.49279       -0.60519
  C       -0.40607       -1.48792        0.16867
  C        0.64238       -1.14618        0.98758
  C        1.14596        2.45354        0.14191
  H        1.12610       -1.90553        1.59641
  C        2.26721        2.73640        0.89057
  C        2.82512        1.76960        1.76200
  C        2.26673        0.51364        1.81349
  H        2.70280       -0.25954        2.44148
  H        3.69911        2.01150        2.35952
  H        2.73442        3.71357        0.80256
  H        0.76708        3.21017       -0.53107
  O       -2.17090       -0.78149       -1.34575
  H       -0.74432       -2.51563        0.13241
  C       -1.27765        1.83392       -1.51476
  C       -1.54985        3.15510       -1.08448
  C       -1.88944        4.18044       -1.96816
  C       -1.93289        3.91900       -3.33452
  C       -1.61146        2.64671       -3.79753
  C       -1.24723        1.61296       -2.91945
  O       -1.57420        3.37205        0.27315
  C       -0.76260        0.32512       -3.54706
  H       -1.60040        2.45372       -4.86661
  C       -2.60699       -2.12756       -1.47068
  H       -0.36501        0.52095       -4.54689
  H        0.02651       -0.14405       -2.95365
  H       -1.57493       -0.40130       -3.63904
  H       -1.79842        4.29350        0.45344
  H       -2.12809        5.16885       -1.58080
  H       -2.19841        4.70823       -4.03172
  H       -3.47091       -2.09540       -2.13661
  H       -1.83185       -2.76637       -1.91449
  H       -2.91552       -2.54498       -0.50361
