# Supplementary material for: Synthetic, Computational, and Experimental Studies of a Class 3 Atropisomeric α‑Naphthyl Tropone
Source: J Org Chem. 2025 Aug 5;90(32):11501–9. doi: 10.1021/acs.joc.5c00992 (PMC12362610; doi:10.1021/acs.joc.5c00992)
Supplement: Supplementary file 3 [file jo5c00992_si_003.zip › Agyemang_JOC_XYZ/(7) Tol_RCS/TolOH-MeONphth__390_.xyz]

36
TolOH-MeONphth (390)
  C        1.05850       -0.06240        1.08848
  C        0.63484        1.01178        0.23643
  C       -0.27714        0.77071       -0.87361
  C       -0.86843       -0.49583       -0.91596
  C       -0.49921       -1.53726       -0.02362
  C        0.45715       -1.34010        0.93354
  C        1.09169        2.31542        0.58512
  H        0.75756       -2.15354        1.58895
  C        1.98475        2.52431        1.61675
  C        2.47546        1.44114        2.38041
  C        2.00194        0.17317        2.12390
  H        2.32432       -0.66927        2.73108
  H        3.19065        1.61346        3.17926
  H        2.30194        3.53664        1.85124
  H        0.70694        3.17271        0.04850
  O       -1.72708       -0.93368       -1.89109
  H       -0.97834       -2.50027       -0.16541
  C       -0.85421        1.96867       -1.56412
  C       -2.25170        2.09726       -1.75732
  C       -2.80209        3.11062       -2.54792
  C       -1.96657        3.99033       -3.22859
  C       -0.58596        3.83265       -3.13711
  C       -0.02407        2.80907       -2.36078
  O       -3.06820        1.25998       -1.04614
  C        1.47200        2.59342       -2.48007
  H        0.06995        4.47702       -3.71614
  C       -1.52120       -0.53801       -3.24778
  H        1.79358        2.79611       -3.50621
  H        2.04057        3.26039       -1.82260
  H        1.76030        1.57152       -2.22621
  H       -3.99340        1.47128       -1.22292
  H       -3.88350        3.20045       -2.62455
  H       -2.39230        4.77672       -3.84482
  H       -1.85611       -1.37828       -3.86157
  H       -2.10089        0.35313       -3.50522
  H       -0.46042       -0.33960       -3.43952
