# Supplementary material for: Synthetic, Computational, and Experimental Studies of a Class 3 Atropisomeric α‑Naphthyl Tropone
Source: J Org Chem. 2025 Aug 5;90(32):11501–9. doi: 10.1021/acs.joc.5c00992 (PMC12362610; doi:10.1021/acs.joc.5c00992)
Supplement: Supplementary file 3 [file jo5c00992_si_003.zip › Agyemang_JOC_XYZ/(7) Tol_RCS/TolOH-MeONphth__85_.xyz]

36
TolOH-MeONphth (85)
  C        1.09176        0.17631        1.09013
  C        0.53096        1.18663        0.23927
  C       -0.49181        0.84195       -0.69159
  C       -0.93729       -0.47304       -0.75920
  C       -0.38815       -1.47424        0.08330
  C        0.60296       -1.14915        0.98343
  C        1.02306        2.51960        0.36083
  H        1.02062       -1.91966        1.62617
  C        2.01386        2.82908        1.26637
  C        2.56867        1.82711        2.10357
  C        2.11334        0.53061        2.01450
  H        2.52947       -0.24430        2.65371
  H        3.34874        2.08667        2.81318
  H        2.37312        3.85163        1.34327
  H        0.59961        3.29337       -0.27140
  O       -1.91233       -0.73013       -1.68438
  H       -0.74157       -2.49641        0.02483
  C       -1.09129        1.88020       -1.58200
  C       -2.27290        2.52858       -1.19057
  C       -2.84957        3.52238       -1.98805
  C       -2.24064        3.86997       -3.19279
  C       -1.06916        3.23055       -3.59892
  C       -0.48668        2.23412       -2.80337
  O       -2.82511        2.14736        0.00673
  C        0.78024        1.53866       -3.24219
  H       -0.60181        3.50523       -4.54004
  C       -2.49441       -2.02523       -1.73804
  H        1.11218        1.90213       -4.21881
  H        1.58946        1.70087       -2.52111
  H        0.62770        0.45622       -3.31020
  H       -3.61932        2.66860        0.17974
  H       -3.76307        4.01679       -1.66582
  H       -2.68373        4.64206       -3.81511
  H       -3.26725       -1.96882       -2.50621
  H       -1.75936       -2.78937       -2.02289
  H       -2.95484       -2.29930       -0.78004
