# Supplementary material for: Synthetic, Computational, and Experimental Studies of a Class 3 Atropisomeric α‑Naphthyl Tropone
Source: J Org Chem. 2025 Aug 5;90(32):11501–9. doi: 10.1021/acs.joc.5c00992 (PMC12362610; doi:10.1021/acs.joc.5c00992)
Supplement: Supplementary file 3 [file jo5c00992_si_003.zip › Agyemang_JOC_XYZ/(7) Tol_RCS/TolOH-MeONphth__105_.xyz]

36
TolOH-MeONphth (105)
  C        1.08786        0.17907        1.09719
  C        0.53553        1.18648        0.23752
  C       -0.49353        0.84351       -0.69009
  C       -0.93461       -0.47403       -0.75608
  C       -0.38839       -1.47329        0.09032
  C        0.59676       -1.14590        0.99563
  C        1.04931        2.51205        0.34122
  H        1.00937       -1.91388        1.64481
  C        2.04087        2.82067        1.24582
  C        2.57858        1.82398        2.09985
  C        2.10977        0.53172        2.02230
  H        2.51645       -0.24179        2.66938
  H        3.35886        2.08302        2.80956
  H        2.41627        3.83850        1.30672
  H        0.64588        3.28243       -0.30651
  O       -1.91315       -0.73823       -1.67821
  H       -0.74257       -2.49529        0.03397
  C       -1.09410        1.87916       -1.58354
  C       -2.00071        2.81081       -1.05005
  C       -2.56915        3.80896       -1.84821
  C       -2.23084        3.87799       -3.19858
  C       -1.33232        2.96075       -3.74513
  C       -0.75734        1.96023       -2.94924
  O       -2.29888        2.69496        0.28518
  C        0.21654        0.97253       -3.54591
  H       -1.06985        3.02256       -4.79730
  C       -2.48939       -2.03688       -1.72805
  H        0.46226        1.23472       -4.57867
  H        1.14638        0.93491       -2.96806
  H       -0.21036       -0.03629       -3.53772
  H       -2.91438        3.39239        0.54409
  H       -3.26805        4.52029       -1.41366
  H       -2.66866        4.65135       -3.82321
  H       -3.26457       -1.98535       -2.49426
  H       -1.75102       -2.79814       -2.01297
  H       -2.94633       -2.31163       -0.76846
