# Supplementary material for: Synthetic, Computational, and Experimental Studies of a Class 3 Atropisomeric α‑Naphthyl Tropone
Source: J Org Chem. 2025 Aug 5;90(32):11501–9. doi: 10.1021/acs.joc.5c00992 (PMC12362610; doi:10.1021/acs.joc.5c00992)
Supplement: Supplementary file 3 [file jo5c00992_si_003.zip › Agyemang_JOC_XYZ/(7) Tol_RCS/TolOH-MeONphth__410_.xyz]

36
TolOH-MeONphth (410)
  C        1.06595       -0.04310        1.08737
  C        0.65071        1.01731        0.21583
  C       -0.33041        0.77310       -0.81437
  C       -0.92019       -0.48812       -0.86347
  C       -0.53275       -1.52379        0.02686
  C        0.44094       -1.31352        0.96743
  C        1.19981        2.31025        0.45123
  H        0.74308       -2.11679        1.63352
  C        2.14036        2.52522        1.43742
  C        2.58621        1.46072        2.25563
  C        2.04836        0.20378        2.08328
  H        2.35595       -0.61945        2.72320
  H        3.33127        1.63999        3.02491
  H        2.53334        3.52593        1.59432
  H        0.85296        3.14739       -0.14289
  O       -1.87126       -0.87910       -1.76981
  H       -1.02357       -2.48507       -0.08304
  C       -0.87725        1.92552       -1.59310
  C       -2.25501        2.22382       -1.51204
  C       -2.83274        3.22379       -2.29965
  C       -2.04302        3.92905       -3.20551
  C       -0.68969        3.62264       -3.33405
  C       -0.10289        2.61293       -2.55716
  O       -2.99520        1.52802       -0.59535
  C        1.34543        2.25271       -2.80701
  H       -0.08355        4.15010       -4.06507
  C       -1.74994       -0.50212       -3.14515
  H        1.60885        2.43176       -3.85375
  H        2.02319        2.85288       -2.18936
  H        1.54805        1.20468       -2.57138
  H       -3.92166        1.79457       -0.64923
  H       -3.89269        3.44590       -2.19731
  H       -2.48905        4.70623       -3.81880
  H       -2.12778       -1.34772       -3.72592
  H       -2.34226        0.38967       -3.36978
  H       -0.70478       -0.31219       -3.41176
