# Supplementary material for: Synthetic, Computational, and Experimental Studies of a Class 3 Atropisomeric α‑Naphthyl Tropone
Source: J Org Chem. 2025 Aug 5;90(32):11501–9. doi: 10.1021/acs.joc.5c00992 (PMC12362610; doi:10.1021/acs.joc.5c00992)
Supplement: Supplementary file 3 [file jo5c00992_si_003.zip › Agyemang_JOC_XYZ/(7) Tol_RCS/TolOH-MeONphth__200_.xyz]

36
TolOH-MeONphth (200)
  C        1.05139        0.15403        1.13215
  C        0.51083        1.17877        0.27876
  C       -0.40352        0.82432       -0.79842
  C       -0.94633       -0.46645       -0.72608
  C       -0.46472       -1.46037        0.16244
  C        0.54566       -1.16423        1.04026
  C        0.85143        2.51973        0.63288
  H        0.94138       -1.93343        1.69813
  C        1.74885        2.80991        1.63777
  C        2.37680        1.77873        2.37494
  C        2.01160        0.47582        2.13215
  H        2.42559       -0.33461        2.72690
  H        3.10122        2.01811        3.14724
  H        1.96220        3.84862        1.87479
  H        0.36720        3.34447        0.13159
  O       -1.82007       -0.79965       -1.73056
  H       -0.86984       -2.46313        0.12728
  C       -1.11858        1.89892       -1.57114
  C       -0.38825        3.04047       -1.99803
  C       -0.98540        4.21970       -2.44180
  C       -2.37130        4.32924       -2.43214
  C       -3.12574        3.26852       -1.94476
  C       -2.53255        2.08928       -1.46151
  O        0.97367        2.87782       -2.12697
  C       -3.47507        1.14535       -0.74586
  H       -4.20438        3.37309       -1.87221
  C       -2.45041       -2.07219       -1.73154
  H       -4.33143        1.70392       -0.35882
  H       -3.85156        0.36608       -1.41362
  H       -2.99286        0.64633        0.09869
  H        1.37200        3.68999       -2.46408
  H       -0.36088        5.03141       -2.80723
  H       -2.85309        5.23809       -2.77969
  H       -3.15857       -2.04859       -2.56200
  H       -1.72864       -2.88161       -1.89967
  H       -2.99647       -2.25730       -0.79657
