# Supplementary material for: Synthetic, Computational, and Experimental Studies of a Class 3 Atropisomeric α‑Naphthyl Tropone
Source: J Org Chem. 2025 Aug 5;90(32):11501–9. doi: 10.1021/acs.joc.5c00992 (PMC12362610; doi:10.1021/acs.joc.5c00992)
Supplement: Supplementary file 3 [file jo5c00992_si_003.zip › Agyemang_JOC_XYZ/(7) Tol_RCS/TolOH-MeONphth__345_.xyz]

36
TolOH-MeONphth (345)
  C        1.00444        0.16078        1.15049
  C        0.62703        1.10795        0.13881
  C       -0.56881        0.90560       -0.66927
  C       -1.08820       -0.39552       -0.63591
  C       -0.66922       -1.36567        0.31245
  C        0.32333       -1.07982        1.21282
  C        1.53431        2.18626       -0.07940
  H        0.61450       -1.81246        1.96083
  C        2.63258        2.39279        0.72876
  C        2.90972        1.52700        1.81224
  C        2.11511        0.41915        1.99975
  H        2.34584       -0.29954        2.78237
  H        3.76253        1.71310        2.45817
  H        3.30082        3.22316        0.51844
  H        1.37747        2.84419       -0.92443
  O       -2.22995       -0.62281       -1.35573
  H       -1.17377       -2.32360        0.34553
  C       -0.78816        1.84301       -1.81989
  C       -1.26345        1.40846       -3.08839
  C       -1.76262        2.28944       -4.05108
  C       -1.87426        3.64599       -3.77047
  C       -1.52084        4.10161       -2.50507
  C       -1.06667        3.21855       -1.51494
  O       -1.01441        0.10684       -3.46194
  C       -1.00877        3.78664       -0.10735
  H       -1.67518        5.14627       -2.24809
  C       -2.50500       -1.94152       -1.80952
  H       -1.78269        4.55036        0.00693
  H       -1.17605        3.02036        0.65150
  H       -0.04817        4.25924        0.12131
  H       -1.19273        0.01128       -4.40532
  H       -2.05037        1.89912       -5.02525
  H       -2.25685        4.33120       -4.52109
  H       -3.25887       -1.83873       -2.59231
  H       -1.60740       -2.41007       -2.22931
  H       -2.91202       -2.57158       -1.00754
