# Supplementary material for: Synthetic, Computational, and Experimental Studies of a Class 3 Atropisomeric α‑Naphthyl Tropone
Source: J Org Chem. 2025 Aug 5;90(32):11501–9. doi: 10.1021/acs.joc.5c00992 (PMC12362610; doi:10.1021/acs.joc.5c00992)
Supplement: Supplementary file 3 [file jo5c00992_si_003.zip › Agyemang_JOC_XYZ/(7) Tol_RCS/TolOH-MeONphth__70_.xyz]

36
TolOH-MeONphth (70)
  C        1.09084        0.16958        1.10083
  C        0.54320        1.18848        0.25099
  C       -0.45009        0.84984       -0.71610
  C       -0.90545       -0.46352       -0.78851
  C       -0.37059       -1.47127        0.05487
  C        0.60843       -1.15600        0.97097
  C        1.00471        2.52631        0.42766
  H        1.01710       -1.93247        1.61246
  C        1.96248        2.82991        1.36988
  C        2.51577        1.81629        2.19348
  C        2.08320        0.51609        2.05973
  H        2.49112       -0.26791        2.69324
  H        3.27140        2.07041        2.93092
  H        2.29411        3.85778        1.48813
  H        0.57919        3.31230       -0.18719
  O       -1.86225       -0.71842       -1.73052
  H       -0.72425       -2.49239       -0.01824
  C       -1.05978        1.89397       -1.59204
  C       -2.37895        2.31381       -1.34717
  C       -2.99142        3.28220       -2.14845
  C       -2.28532        3.83250       -3.21724
  C       -0.98276        3.41311       -3.48756
  C       -0.36335        2.44030       -2.68955
  O       -3.02787        1.74781       -0.27864
  C        1.03505        1.96896       -3.01485
  H       -0.44312        3.83463       -4.33092
  C       -2.49591       -1.98946       -1.75015
  H        1.37590        2.38134       -3.96840
  H        1.74930        2.26792       -2.24039
  H        1.07516        0.87658       -3.07648
  H       -3.91208        2.12742       -0.19767
  H       -4.00978        3.59964       -1.93419
  H       -2.75680        4.58548       -3.84218
  H       -3.26671       -1.92253       -2.51952
  H       -1.79348       -2.79023       -2.01582
  H       -2.96497       -2.21887       -0.78475
