# Supplementary material for: Synthetic, Computational, and Experimental Studies of a Class 3 Atropisomeric α‑Naphthyl Tropone
Source: J Org Chem. 2025 Aug 5;90(32):11501–9. doi: 10.1021/acs.joc.5c00992 (PMC12362610; doi:10.1021/acs.joc.5c00992)
Supplement: Supplementary file 3 [file jo5c00992_si_003.zip › Agyemang_JOC_XYZ/(7) Tol_RCS/TolOH-MeONphth__365_.xyz]

36
TolOH-MeONphth (365)
  C        0.99881        0.18077        1.17770
  C        0.65109        1.08245        0.11551
  C       -0.61915        0.94493       -0.62718
  C       -1.12685       -0.36360       -0.55985
  C       -0.73413       -1.30886        0.42771
  C        0.25928       -1.01975        1.32094
  C        1.66328        2.02298       -0.23444
  H        0.51873       -1.72162        2.10898
  C        2.81446        2.18513        0.51060
  C        3.04521        1.40857        1.66833
  C        2.15447        0.40436        1.97448
  H        2.34563       -0.27028        2.80529
  H        3.93531        1.56577        2.26985
  H        3.55795        2.90991        0.18931
  H        1.54815        2.61173       -1.13437
  O       -2.30130       -0.60184       -1.22367
  H       -1.27911       -2.24204        0.49835
  C       -0.75014        1.86312       -1.81240
  C       -1.49584        1.57130       -2.99732
  C       -1.92408        2.54688       -3.90395
  C       -1.72186        3.89331       -3.64300
  C       -1.14999        4.24672       -2.42723
  C       -0.78508        3.27749       -1.48269
  O       -1.54824        0.26165       -3.42513
  C       -0.58717        3.83645       -0.07934
  H       -1.08189        5.29583       -2.15327
  C       -2.57724       -1.91380       -1.69487
  H       -1.24406        4.70092        0.05005
  H       -0.83684        3.10971        0.69467
  H        0.43610        4.17205        0.11402
  H       -1.84779        0.24697       -4.34295
  H       -2.40380        2.22663       -4.82666
  H       -2.04055        4.64905       -4.35445
  H       -3.36292       -1.80379       -2.44442
  H       -1.69240       -2.36056       -2.16255
  H       -2.94218       -2.56870       -0.89300
