# Supplementary material for: Synthetic, Computational, and Experimental Studies of a Class 3 Atropisomeric α‑Naphthyl Tropone
Source: J Org Chem. 2025 Aug 5;90(32):11501–9. doi: 10.1021/acs.joc.5c00992 (PMC12362610; doi:10.1021/acs.joc.5c00992)
Supplement: Supplementary file 3 [file jo5c00992_si_003.zip › Agyemang_JOC_XYZ/(7) Tol_RCS/TolOH-MeONphth__220_.xyz]

36
TolOH-MeONphth (220)
  C        0.95357        0.23153        1.12329
  C        0.52163        1.14277        0.09880
  C       -0.29129        0.66425       -0.99129
  C       -0.77297       -0.64602       -0.91331
  C       -0.37069       -1.53506        0.11525
  C        0.49243       -1.10670        1.09513
  C        0.88115        2.51399        0.26238
  H        0.81279       -1.79376        1.87373
  C        1.66747        2.93393        1.31209
  C        2.15049        2.01408        2.27431
  C        1.78727        0.69125        2.18102
  H        2.11680       -0.02653        2.92805
  H        2.78217        2.35662        3.08791
  H        1.91381        3.98745        1.40505
  H        0.51347        3.24659       -0.44329
  O       -1.56387       -1.06066       -1.95293
  H       -0.72851       -2.55658        0.12644
  C       -0.86674        1.60990       -1.99868
  C       -0.00563        2.49464       -2.68948
  C       -0.48604        3.51894       -3.50698
  C       -1.85996        3.70778       -3.63010
  C       -2.73277        2.89075       -2.91726
  C       -2.26111        1.86922       -2.07821
  O        1.34357        2.24818       -2.59663
  C       -3.28136        1.13169       -1.24029
  H       -3.80334        3.06523       -2.98115
  C       -2.10689       -2.37330       -1.94479
  H       -4.15230        1.76775       -1.05891
  H       -3.62136        0.22167       -1.74332
  H       -2.87036        0.83277       -0.27222
  H        1.83007        2.89179       -3.12690
  H        0.21510        4.15433       -4.04411
  H       -2.24416        4.49947       -4.26609
  H       -2.72208       -2.44158       -2.84368
  H       -1.32056       -3.13764       -1.98900
  H       -2.73615       -2.54659       -1.06151
