# Supplementary material for: Synthetic, Computational, and Experimental Studies of a Class 3 Atropisomeric α‑Naphthyl Tropone
Source: J Org Chem. 2025 Aug 5;90(32):11501–9. doi: 10.1021/acs.joc.5c00992 (PMC12362610; doi:10.1021/acs.joc.5c00992)
Supplement: Supplementary file 3 [file jo5c00992_si_003.zip › Agyemang_JOC_XYZ/(7) Tol_RCS/TolOH-MeONphth__125_.xyz]

36
TolOH-MeONphth (125)
  C        1.11089        0.17991        1.06425
  C        0.51818        1.18752        0.23042
  C       -0.58088        0.84836       -0.62557
  C       -0.99219       -0.48280       -0.68753
  C       -0.39683       -1.48050        0.12580
  C        0.62273       -1.14746        0.98772
  C        1.08574        2.49515        0.27103
  H        1.07125       -1.91321        1.61520
  C        2.13898        2.79207        1.10744
  C        2.69494        1.80195        1.95624
  C        2.19014        0.52192        1.92657
  H        2.61627       -0.25413        2.55782
  H        3.52042        2.05295        2.61587
  H        2.55119        3.79742        1.11442
  H        0.68292        3.26623       -0.37419
  O       -2.03509       -0.75679       -1.53299
  H       -0.74336       -2.50539        0.07947
  C       -1.17083        1.85636       -1.55764
  C       -1.77017        3.01871       -1.03189
  C       -2.24950        4.03748       -1.85946
  C       -2.11460        3.91601       -3.24049
  C       -1.49411        2.79142       -3.78214
  C       -1.00541        1.76577       -2.95918
  O       -1.90018        3.08948        0.33360
  C       -0.28682        0.59887       -3.59368
  H       -1.36729        2.71278       -4.85761
  C       -2.54247       -2.08159       -1.61467
  H        0.04779        0.85011       -4.60420
  H        0.58608        0.29973       -3.00651
  H       -0.94712       -0.27158       -3.65557
  H       -2.31603        3.92524        0.57922
  H       -2.72775        4.91150       -1.42195
  H       -2.48454        4.70406       -3.89009
  H       -3.35870       -2.03850       -2.33784
  H       -1.78027       -2.78704       -1.97171
  H       -2.93458       -2.42480       -0.64841
