# Supplementary material for: Synthetic, Computational, and Experimental Studies of a Class 3 Atropisomeric α‑Naphthyl Tropone
Source: J Org Chem. 2025 Aug 5;90(32):11501–9. doi: 10.1021/acs.joc.5c00992 (PMC12362610; doi:10.1021/acs.joc.5c00992)
Supplement: Supplementary file 3 [file jo5c00992_si_003.zip › Agyemang_JOC_XYZ/(7) Tol_TS1_TS2_GS/TolOH-MeONphth_TS1.xyz]

36
TolOH-MeONphth_TS1
  C        0.20257        0.56819        1.59022
  C        0.66719        1.11712        0.34702
  C       -0.00039        0.75632       -0.90605
  C       -0.54778       -0.54856       -0.85360
  C       -1.01842       -1.10322        0.36775
  C       -0.74155       -0.48906        1.56424
  C        1.89086        1.84076        0.40601
  H       -1.14527       -0.87958        2.49407
  C        2.49492        2.15800        1.60583
  C        1.90925        1.77983        2.83553
  C        0.79038        0.97737        2.81860
  H        0.37523        0.58708        3.74429
  H        2.37192        2.06530        3.77562
  H        3.44406        2.68690        1.60040
  H        2.39549        2.10016       -0.51304
  O       -0.56693       -1.28039       -2.00249
  H       -1.60658       -2.01200        0.35296
  C       -0.03674        1.59250       -2.13714
  C        0.55624        2.89750       -2.21893
  C        0.82608        3.52473       -3.43819
  C        0.33254        2.99211       -4.62332
  C       -0.54070        1.91359       -4.53286
  C       -0.79552        1.26089       -3.31842
  O        0.78689        3.60290       -1.06621
  C       -2.04079        0.38996       -3.33527
  H       -1.09347        1.59519       -5.41273
  C       -1.18305       -2.56185       -2.02198
  H       -2.80619        0.91670       -3.91563
  H       -1.87952       -0.58181       -3.80739
  H       -2.44934        0.22285       -2.33761
  H        1.11453        4.48315       -1.29257
  H        1.37667        4.46334       -3.43437
  H        0.54593        3.46561       -5.57650
  H       -1.04301       -2.93705       -3.03701
  H       -0.70432       -3.24842       -1.31324
  H       -2.25753       -2.49726       -1.80567
