# Supplementary material for: Synthetic, Computational, and Experimental Studies of a Class 3 Atropisomeric α‑Naphthyl Tropone
Source: J Org Chem. 2025 Aug 5;90(32):11501–9. doi: 10.1021/acs.joc.5c00992 (PMC12362610; doi:10.1021/acs.joc.5c00992)
Supplement: Supplementary file 3 [file jo5c00992_si_003.zip › Agyemang_JOC_XYZ/(7) Tol_TS1_TS2_GS/TolOH-MeONphth_TS2.xyz]

36
TolOH-MeONphth_TS2
  C        0.70481        0.28404        1.41062
  C        0.76004        0.98146        0.15833
  C       -0.35528        0.87134       -0.79370
  C       -0.97161       -0.40022       -0.71104
  C       -1.04635       -1.09970        0.52897
  C       -0.31301       -0.69645        1.60832
  C        2.00145        1.57970       -0.16690
  H       -0.39874       -1.20183        2.56570
  C        3.04085        1.66626        0.74317
  C        2.89507        1.14726        2.04546
  C        1.74754        0.44442        2.35760
  H        1.65463       -0.05780        3.31718
  H        3.69953        1.24063        2.76878
  H        3.98170        2.11672        0.43951
  H        2.16087        1.92271       -1.17849
  O       -1.53744       -1.10255       -1.72718
  H       -1.70368       -1.96246        0.56569
  C       -0.86238        1.94153       -1.70312
  C       -2.19995        1.81312       -2.21567
  C       -2.69949        2.59172       -3.26387
  C       -1.94969        3.64825       -3.76037
  C       -0.77292        3.97433       -3.09510
  C       -0.25866        3.20857       -2.03702
  O       -3.04605        0.91510       -1.62146
  C        0.79567        3.95187       -1.22904
  H       -0.25635        4.89424       -3.35478
  C       -1.10966       -0.88937       -3.07060
  H        0.55419        5.01824       -1.26641
  H        0.80511        3.65861       -0.18189
  H        1.81280        3.84683       -1.61870
  H       -3.92716        1.00209       -2.00598
  H       -3.69228        2.37639       -3.65391
  H       -2.31442        4.25263       -4.58484
  H       -1.23068       -1.84956       -3.57684
  H       -1.71928       -0.13226       -3.57110
  H       -0.06039       -0.57596       -3.09913
