# Supplementary material for: Synthetic, Computational, and Experimental Studies of a Class 3 Atropisomeric α‑Naphthyl Tropone
Source: J Org Chem. 2025 Aug 5;90(32):11501–9. doi: 10.1021/acs.joc.5c00992 (PMC12362610; doi:10.1021/acs.joc.5c00992)
Supplement: Supplementary file 3 [file jo5c00992_si_003.zip › Agyemang_JOC_XYZ/(7) Tol_TS1_TS2_GS/TolOH-MeONphth_GS_Pub.xyz]

36
TolOH-MeONphth_GS_Pub
  C        1.52435        0.06063        0.72929
  C        1.11432        0.98656       -0.28651
  C       -0.26683        1.05914       -0.66268
  C       -1.17581        0.23538       -0.02055
  C       -0.77536       -0.67488        0.98741
  C        0.54710       -0.76226        1.35201
  C        2.10521        1.81627       -0.88217
  H        0.85963       -1.45904        2.12500
  C        3.42759        1.72869       -0.50283
  C        3.83192        0.80645        0.49375
  C        2.89672       -0.00683        1.09537
  H        3.19580       -0.71459        1.86424
  H        4.87715        0.74509        0.78244
  H        4.16717        2.37202       -0.97105
  H        1.80459        2.52564       -1.64549
  O       -2.52461        0.31153       -0.31781
  H       -1.53831       -1.28645        1.45875
  C       -0.72702        2.00967       -1.71939
  C       -0.46061        1.72849       -3.07024
  C       -0.86041        2.60141       -4.08696
  C       -1.53952        3.77156       -3.75074
  C       -1.81886        4.06274       -2.41496
  C       -1.42056        3.19222       -1.39104
  O        0.19554        0.55145       -3.34088
  C       -1.73764        3.50739        0.05074
  H       -2.34925        4.97551       -2.16074
  C       -2.93085       -0.49194       -1.43301
  H       -2.16987        4.50676        0.15035
  H       -2.45135        2.77834        0.44909
  H       -0.83955        3.45545        0.67523
  H        0.37321        0.48518       -4.28787
  H       -0.64446        2.36229       -5.12592
  H       -1.85156        4.45560       -4.53448
  H       -3.99916       -0.31268       -1.56910
  H       -2.38862       -0.20580       -2.34109
  H       -2.75850       -1.55705       -1.22830
