# Supplementary material for: Synthetic, Computational, and Experimental Studies of a Class 3 Atropisomeric α‑Naphthyl Tropone
Source: J Org Chem. 2025 Aug 5;90(32):11501–9. doi: 10.1021/acs.joc.5c00992 (PMC12362610; doi:10.1021/acs.joc.5c00992)
Supplement: Supplementary file 3 [file jo5c00992_si_003.zip › Agyemang_JOC_XYZ/(6b) Tropone-MeNPth_RCS/Tropone-MeNphth__400_.xyz]

42
Tropone-MeNphth (400)
  C        1.01711        0.14754        1.16463
  C        0.45037        1.14560        0.30365
  C       -0.25495        0.75092       -0.90523
  C       -0.51111       -0.60777       -1.10679
  C        0.03723       -1.57470       -0.21827
  C        0.78692       -1.22148        0.87277
  C        0.58617        2.50182        0.72279
  H        1.20307       -1.98151        1.53021
  C        1.28990        2.84710        1.85857
  C        1.89959        1.85638        2.66175
  C        1.75222        0.53126        2.31970
  H        2.18275       -0.25003        2.94180
  H        2.45831        2.13933        3.54887
  H        1.36636        3.89312        2.14248
  H        0.10821        3.28751        0.15050
  C       -1.14674       -1.16004       -2.36410
  H       -0.14233       -2.62553       -0.43142
  C       -0.98680        1.84475       -1.63260
  C       -2.44767        1.63338       -1.82514
  C       -3.38314        2.64239       -2.39575
  C       -3.10592        3.85466       -2.96093
  C       -1.86175        4.49990       -3.24886
  C       -0.62342        3.98657       -2.97535
  C       -0.21124        2.78929       -2.29819
  O       -2.97391        0.59486       -1.39991
  C        1.30211        2.62038       -2.34688
  H       -3.98001        4.42480       -3.27490
  C       -4.82892        2.21731       -2.29661
  H        0.21260        4.58990       -3.32710
  C       -1.96658        5.84547       -3.93852
  H       -0.51325       -1.95671       -2.77075
  H       -2.13661       -1.57964       -2.15102
  H       -1.27015       -0.40135       -3.13872
  H        1.66634        2.88036       -3.34812
  H        1.79786        3.28530       -1.63664
  H        1.61604        1.60116       -2.11698
  H       -5.50265        2.99335       -2.67055
  H       -4.99177        1.29524       -2.86272
  H       -5.08670        1.97326       -1.25880
  H       -0.98690        6.23903       -4.21985
  H       -2.58003        5.77447       -4.84186
  H       -2.44976        6.58042       -3.28220
