# Supplementary material for: Synthetic, Computational, and Experimental Studies of a Class 3 Atropisomeric α‑Naphthyl Tropone
Source: J Org Chem. 2025 Aug 5;90(32):11501–9. doi: 10.1021/acs.joc.5c00992 (PMC12362610; doi:10.1021/acs.joc.5c00992)
Supplement: Supplementary file 3 [file jo5c00992_si_003.zip › Agyemang_JOC_XYZ/(6b) Tropone-MeNPth_RCS/Tropone-MeNphth__115_.xyz]

42
Tropone-MeNphth (115)
  C        1.16979        0.05545        0.94672
  C        0.48258        1.11981        0.27673
  C       -0.67949        0.82198       -0.50946
  C       -1.09784       -0.49541       -0.66518
  C       -0.40561       -1.53440        0.01272
  C        0.69319       -1.27270        0.79612
  C        1.01445        2.43577        0.39275
  H        1.21187       -2.08132        1.30471
  C        2.14103        2.68680        1.14498
  C        2.80211        1.63518        1.82680
  C        2.32388        0.34797        1.72562
  H        2.82713       -0.46934        2.23577
  H        3.68485        1.84699        2.42314
  H        2.52263        3.70108        1.22201
  H        0.51722        3.25517       -0.11219
  C       -2.33317       -0.84238       -1.47022
  H       -0.75954       -2.55636       -0.09557
  C       -1.32351        1.90150       -1.33494
  C       -2.08491        2.87763       -0.52449
  C       -2.95201        3.94523       -1.08472
  C       -3.08030        4.33224       -2.38883
  C       -2.42817        3.88267       -3.58384
  C       -1.50680        2.87270       -3.66912
  C       -0.98583        1.97518       -2.67562
  O       -2.04817        2.77140        0.71297
  C        0.06204        1.01267       -3.22238
  H       -3.78550        5.14570       -2.55796
  C       -3.75454        4.66512       -0.03121
  H       -1.10287        2.70412       -4.66472
  C       -2.80878        4.63378       -4.84433
  H       -2.59790       -1.89600       -1.34375
  H       -3.19127       -0.23900       -1.15600
  H       -2.19629       -0.66403       -2.54256
  H        0.48790        1.39411       -4.15393
  H        0.87504        0.85720       -2.51010
  H       -0.36733        0.02776       -3.43787
  H       -4.42426        5.40784       -0.47229
  H       -4.33629        3.95016        0.56015
  H       -3.08522        5.15731        0.68246
  H       -2.28463        4.25100       -5.72304
  H       -3.88668        4.55712       -5.03156
  H       -2.57642        5.70111       -4.74766
