# Supplementary material for: Synthetic, Computational, and Experimental Studies of a Class 3 Atropisomeric α‑Naphthyl Tropone
Source: J Org Chem. 2025 Aug 5;90(32):11501–9. doi: 10.1021/acs.joc.5c00992 (PMC12362610; doi:10.1021/acs.joc.5c00992)
Supplement: Supplementary file 3 [file jo5c00992_si_003.zip › Agyemang_JOC_XYZ/(6b) Tropone-MeNPth_RCS/Tropone-MeNphth__80_.xyz]

42
Tropone-MeNphth (80)
  C        1.13571        0.16169        1.03288
  C        0.43621        1.16625        0.28624
  C       -0.57753        0.77011       -0.64331
  C       -0.89954       -0.57120       -0.80695
  C       -0.19428       -1.54969       -0.05776
  C        0.79403       -1.20078        0.83339
  C        0.78500        2.53069        0.50476
  H        1.32228       -1.96606        1.39633
  C        1.77294        2.87959        1.40051
  C        2.46646        1.88295        2.13161
  C        2.14961        0.55479        1.94972
  H        2.67161       -0.21731        2.50917
  H        3.24208        2.16971        2.83567
  H        2.01947        3.92673        1.55191
  H        0.25535        3.30427       -0.04213
  C       -1.98451       -0.99987       -1.76536
  H       -0.44956       -2.59698       -0.19690
  C       -1.29256        1.82615       -1.43862
  C       -2.61889        2.16902       -0.88418
  C       -3.40053        3.36699       -1.27978
  C       -3.20108        4.18471       -2.35644
  C       -2.22051        4.16183       -3.40256
  C       -1.14142        3.32086       -3.47898
  C       -0.67734        2.29974       -2.58252
  O       -3.09172        1.45483        0.01645
  C        0.66267        1.69006       -2.97270
  H       -3.92966        4.98835       -2.46129
  C       -4.56923        3.63711       -0.36656
  H       -0.50298        3.46830       -4.34658
  C       -2.42157        5.19388       -4.49450
  H       -2.02128       -2.08824       -1.86425
  H       -2.95883       -0.65126       -1.40643
  H       -1.83138       -0.57414       -2.76371
  H        0.97850        2.01931       -3.96540
  H        1.44009        1.97834       -2.25713
  H        0.62183        0.59722       -2.96588
  H       -5.08706        4.56081       -0.63741
  H       -5.27556        2.80074       -0.39953
  H       -4.23340        3.69622        0.67416
  H       -1.64646        5.13380       -5.26249
  H       -3.39490        5.06107       -4.98190
  H       -2.40857        6.20839       -4.07741
