# Supplementary material for: Synthetic, Computational, and Experimental Studies of a Class 3 Atropisomeric α‑Naphthyl Tropone
Source: J Org Chem. 2025 Aug 5;90(32):11501–9. doi: 10.1021/acs.joc.5c00992 (PMC12362610; doi:10.1021/acs.joc.5c00992)
Supplement: Supplementary file 3 [file jo5c00992_si_003.zip › Agyemang_JOC_XYZ/(6b) Tropone-MeNPth_RCS/Tropone-MeNphth__380_.xyz]

42
Tropone-MeNphth (380)
  C        0.12384        0.25939        1.41819
  C        0.31178        1.17090        0.32117
  C       -0.07906        0.77855       -1.03551
  C       -0.53139       -0.54954       -1.20730
  C       -0.75970       -1.39319       -0.08896
  C       -0.48584       -0.99832        1.19020
  C        0.88455        2.43157        0.65311
  H       -0.70410       -1.64689        2.03392
  C        1.31686        2.73212        1.93183
  C        1.14069        1.82010        2.99360
  C        0.52643        0.61505        2.73548
  H        0.34411       -0.09822        3.53781
  H        1.47063        2.06844        3.99847
  H        1.79462        3.69002        2.11688
  H        1.00530        3.18019       -0.10630
  C       -0.66895       -1.23481       -2.55195
  H       -1.16400       -2.38372       -0.27730
  C       -0.47567        1.82170       -2.02854
  C       -1.68451        1.50830       -2.86979
  C       -2.92891        2.04457       -2.25892
  C       -3.10047        3.38403       -2.36339
  C       -2.13660        4.29602       -2.94569
  C       -0.77602        4.09550       -2.98124
  C        0.04195        3.05825       -2.37344
  O       -1.66168        0.96945       -3.96462
  C        1.51647        3.40986       -2.28384
  H       -4.04544        3.80960       -2.03543
  C       -3.87034        1.06190       -1.62634
  H       -0.20249        4.89402       -3.44881
  C       -2.71994        5.56320       -3.52854
  H       -0.24127       -2.24138       -2.46738
  H       -1.71309       -1.35136       -2.87138
  H       -0.14701       -0.70378       -3.34030
  H        1.85325        3.66995       -3.29248
  H        1.71671        4.28901       -1.65393
  H        2.12964        2.58137       -1.93726
  H       -4.78494        1.54909       -1.27355
  H       -4.13761        0.27803       -2.34430
  H       -3.38002        0.56498       -0.76900
  H       -1.95925        6.19341       -3.98679
  H       -3.46351        5.31846       -4.28795
  H       -3.23099        6.15582       -2.76594
