# Supplementary material for: Synthetic, Computational, and Experimental Studies of a Class 3 Atropisomeric α‑Naphthyl Tropone
Source: J Org Chem. 2025 Aug 5;90(32):11501–9. doi: 10.1021/acs.joc.5c00992 (PMC12362610; doi:10.1021/acs.joc.5c00992)
Supplement: Supplementary file 3 [file jo5c00992_si_003.zip › Agyemang_JOC_XYZ/(6b) Tropone-MeNPth_RCS/Tropone-MeNphth__355_.xyz]

42
Tropone-MeNphth (355)
  C        0.81557        0.36783        1.43365
  C        0.41957        1.18816        0.32494
  C       -0.69213        0.77680       -0.55635
  C       -0.94918       -0.60859       -0.55731
  C       -0.47538       -1.43174        0.50352
  C        0.31982       -0.95593        1.51065
  C        1.23542        2.33441        0.09326
  H        0.62162       -1.59699        2.33472
  C        2.22387        2.73034        0.97120
  C        2.47512        1.99990        2.15466
  C        1.79156        0.82392        2.36276
  H        2.02228        0.19444        3.21849
  H        3.23195        2.33392        2.85793
  H        2.82697        3.60366        0.73683
  H        1.10542        2.90116       -0.81919
  C       -1.99949       -1.27462       -1.42569
  H       -0.79576       -2.46955        0.52087
  C       -0.95812        1.70220       -1.71295
  C       -1.43392        1.10328       -3.00905
  C       -2.64442        1.57179       -3.74144
  C       -2.89367        2.87106       -4.04334
  C       -2.17952        4.04309       -3.59549
  C       -1.45351        4.07788       -2.44482
  C       -1.23149        3.04129       -1.44998
  O       -0.83357        0.13815       -3.48931
  C       -1.34556        3.63631       -0.05296
  H       -3.69792        3.06103       -4.75398
  C       -3.45757        0.47134       -4.38358
  H       -1.09675        5.06072       -2.13437
  C       -2.37175        5.29867       -4.41698
  H       -2.46773       -2.10068       -0.88244
  H       -2.79327       -0.57742       -1.70329
  H       -1.57316       -1.66614       -2.35409
  H       -2.27621        4.21573       -0.01893
  H       -1.38419        2.88515        0.73332
  H       -0.52948        4.32935        0.18117
  H       -4.31974        0.88153       -4.91468
  H       -2.83485       -0.09272       -5.08546
  H       -3.82027       -0.24633       -3.63979
  H       -1.82052        6.14542       -3.99946
  H       -2.02901        5.14392       -5.44692
  H       -3.43241        5.57504       -4.47031
