# Supplementary material for: Synthetic, Computational, and Experimental Studies of a Class 3 Atropisomeric α‑Naphthyl Tropone
Source: J Org Chem. 2025 Aug 5;90(32):11501–9. doi: 10.1021/acs.joc.5c00992 (PMC12362610; doi:10.1021/acs.joc.5c00992)
Supplement: Supplementary file 3 [file jo5c00992_si_003.zip › Agyemang_JOC_XYZ/(6b) Tropone-MeNPth_RCS/Tropone-MeNphth__210_.xyz]

42
Tropone-MeNphth (210)
  C        1.08244        0.28041        1.22205
  C        0.39166        1.26615        0.43203
  C       -0.37822        0.84409       -0.73418
  C       -0.52867       -0.54068       -0.95215
  C        0.11994       -1.48362       -0.11061
  C        0.92087       -1.09645        0.92851
  C        0.46253        2.60683        0.90453
  H        1.43148       -1.83426        1.54221
  C        1.22673        2.95947        1.99948
  C        1.96731        1.99344        2.71297
  C        1.87845        0.67404        2.33186
  H        2.40186       -0.09877        2.88929
  H        2.57481        2.28378        3.56526
  H        1.24423        3.99829        2.31702
  H       -0.10310        3.37485        0.40341
  C       -1.18255       -1.15903       -2.17565
  H       -0.00588       -2.54076       -0.33091
  C       -1.20328        1.74799       -1.59563
  C       -0.80826        3.13373       -2.01987
  C       -0.59367        3.24670       -3.49218
  C       -1.62148        3.09356       -4.36680
  C       -2.98242        2.76880       -4.02238
  C       -3.35728        2.14295       -2.85954
  C       -2.55458        1.51247       -1.83639
  O       -0.63915        4.10418       -1.29928
  C       -3.37675        0.57844       -0.96135
  H       -1.42233        3.30131       -5.41783
  C        0.80187        3.63392       -3.90639
  H       -4.42551        1.96706       -2.74759
  C       -4.03125        3.12389       -5.05486
  H       -0.49927       -1.89231       -2.61797
  H       -2.09591       -1.70265       -1.90740
  H       -1.43847       -0.43153       -2.94465
  H       -4.24022        1.13950       -0.58508
  H       -3.77263       -0.27325       -1.52558
  H       -2.82029        0.19987       -0.10499
  H        0.88126        3.72155       -4.99360
  H        1.07846        4.58982       -3.44827
  H        1.53272        2.89018       -3.56638
  H       -5.03239        2.81226       -4.74477
  H       -4.05163        4.20505       -5.23909
  H       -3.80966        2.64087       -6.01521
