# Supplementary material for: Synthetic, Computational, and Experimental Studies of a Class 3 Atropisomeric α‑Naphthyl Tropone
Source: J Org Chem. 2025 Aug 5;90(32):11501–9. doi: 10.1021/acs.joc.5c00992 (PMC12362610; doi:10.1021/acs.joc.5c00992)
Supplement: Supplementary file 3 [file jo5c00992_si_003.zip › Agyemang_JOC_XYZ/(6b) Tropone-MeNPth_RCS/Tropone-MeNphth__230_.xyz]

42
Tropone-MeNphth (230)
  C        0.91892        0.53747        1.30338
  C        0.34547        1.24178        0.19517
  C       -0.49054        0.53091       -0.74797
  C       -0.82855       -0.79461       -0.48774
  C       -0.25801       -1.46692        0.62996
  C        0.60070       -0.83444        1.49013
  C        0.59574        2.64123        0.11517
  H        1.03757       -1.36953        2.32941
  C        1.40342        3.28604        1.02821
  C        2.00969        2.57056        2.08698
  C        1.76103        1.22257        2.22119
  H        2.19590        0.66090        3.04433
  H        2.65231        3.08494        2.79526
  H        1.57017        4.35560        0.93570
  H        0.13069        3.22708       -0.66789
  C       -1.68249       -1.63584       -1.41233
  H       -0.50648       -2.51410        0.78558
  C       -1.15843        1.30734       -1.84784
  C       -0.17085        1.98290       -2.73431
  C       -0.43794        3.24937       -3.46345
  C       -1.64009        3.67726       -3.93999
  C       -2.95245        3.10482       -3.80376
  C       -3.30188        2.15039       -2.89161
  C       -2.52888        1.47197       -1.87705
  O        0.97966        1.52780       -2.79307
  C       -3.42722        0.90021       -0.79132
  H       -1.60774        4.57843       -4.55248
  C        0.81276        4.03159       -3.78010
  H       -4.36185        1.90321       -2.86140
  C       -4.01675        3.69299       -4.70724
  H       -1.16365       -2.57035       -1.65219
  H       -2.63068       -1.91027       -0.93392
  H       -1.91051       -1.12957       -2.35144
  H       -4.15076        1.66319       -0.48417
  H       -4.00386        0.04624       -1.16639
  H       -2.87561        0.57842        0.08985
  H        0.57539        5.00664       -4.21419
  H        1.41337        4.17291       -2.87474
  H        1.44750        3.46926       -4.47279
  H       -5.00118        3.25893       -4.51414
  H       -4.09111        4.77842       -4.56835
  H       -3.76961        3.52141       -5.76192
