# Supplementary material for: Synthetic, Computational, and Experimental Studies of a Class 3 Atropisomeric α‑Naphthyl Tropone
Source: J Org Chem. 2025 Aug 5;90(32):11501–9. doi: 10.1021/acs.joc.5c00992 (PMC12362610; doi:10.1021/acs.joc.5c00992)
Supplement: Supplementary file 3 [file jo5c00992_si_003.zip › Agyemang_JOC_XYZ/(6b) Tropone-MeNPth_RCS/Tropone-MeNphth__375_.xyz]

42
Tropone-MeNphth (375)
  C        0.36681        0.35348        1.57919
  C        0.44015        1.11524        0.36861
  C       -0.48653        0.84069       -0.73506
  C       -0.86578       -0.51970       -0.81974
  C       -0.91249       -1.28367        0.38613
  C       -0.42369       -0.82398        1.58311
  C        1.56683        1.97037        0.23220
  H       -0.52007       -1.41171        2.49225
  C        2.43772        2.20429        1.27768
  C        2.22420        1.60220        2.53886
  C        1.21273        0.67588        2.67573
  H        1.09201        0.12143        3.60311
  H        2.88893        1.82004        3.36949
  H        3.30220        2.84341        1.12275
  H        1.76903        2.41281       -0.73436
  C       -1.31664       -1.26935       -2.05816
  H       -1.36131       -2.27224        0.33959
  C       -0.65925        1.82460       -1.83957
  C       -1.57919        1.46111       -3.00081
  C       -3.00239        1.93610       -2.89907
  C       -3.22352        3.22451       -3.22968
  C       -2.15311        4.18157       -3.48329
  C       -0.96024        4.11112       -2.83475
  C       -0.55760        3.20447       -1.74388
  O       -1.20541        0.88230       -4.00630
  C       -0.18360        4.04512       -0.53194
  H       -4.24947        3.57963       -3.32510
  C       -4.08167        0.94457       -2.57109
  H       -0.26904        4.94100       -2.99032
  C       -2.45646        5.30869       -4.44164
  H       -1.32454       -2.33964       -1.83689
  H       -2.32087       -1.00915       -2.39748
  H       -0.64160       -1.10082       -2.89766
  H       -0.84367        4.91836       -0.51456
  H       -0.30973        3.50976        0.40640
  H        0.84467        4.42398       -0.56615
  H       -5.06554        1.42131       -2.60380
  H       -4.07444        0.10998       -3.28221
  H       -3.93982        0.52473       -1.56751
  H       -1.65431        6.05189       -4.46438
  H       -2.59502        4.92305       -5.45942
  H       -3.38815        5.81821       -4.16451
