# Supplementary material for: Synthetic, Computational, and Experimental Studies of a Class 3 Atropisomeric α‑Naphthyl Tropone
Source: J Org Chem. 2025 Aug 5;90(32):11501–9. doi: 10.1021/acs.joc.5c00992 (PMC12362610; doi:10.1021/acs.joc.5c00992)
Supplement: Supplementary file 3 [file jo5c00992_si_003.zip › Agyemang_JOC_XYZ/(6b) Tropone-MeNPth_RCS/Tropone-MeNphth__135_.xyz]

42
Tropone-MeNphth (135)
  C        1.15208        0.21083        1.01903
  C        0.39426        1.16996        0.27083
  C       -0.72357        0.72590       -0.53860
  C       -0.93137       -0.64280       -0.69905
  C       -0.14614       -1.57619        0.03469
  C        0.84830       -1.17027        0.88416
  C        0.83568        2.52267        0.32401
  H        1.42537       -1.89715        1.45002
  C        1.89593        2.91073        1.11584
  C        2.59104        1.96574        1.90509
  C        2.22723        0.63922        1.84425
  H        2.77033       -0.10862        2.41677
  H        3.41629        2.28296        2.53573
  H        2.20301        3.95273        1.12691
  H        0.34855        3.27333       -0.28464
  C       -2.08277       -1.22576       -1.49162
  H       -0.36496       -2.63531       -0.07727
  C       -1.43418        1.73275       -1.39936
  C       -1.97825        2.86805       -0.60041
  C       -2.11554        4.25683       -1.10981
  C       -2.37930        4.62727       -2.39314
  C       -2.49883        3.82797       -3.58364
  C       -2.04870        2.54551       -3.71401
  C       -1.38096        1.66803       -2.77838
  O       -2.24037        2.67669        0.59459
  C       -0.58674        0.59511       -3.50744
  H       -2.56642        5.69004       -2.54759
  C       -2.07908        5.30030       -0.02071
  H       -2.12484        2.12623       -4.71648
  C       -3.09687        4.53253       -4.78395
  H       -2.67460       -1.88863       -0.85040
  H       -2.75237       -0.46137       -1.88696
  H       -1.71999       -1.83296       -2.33000
  H       -0.01798        1.06051       -4.31958
  H        0.11268        0.07021       -2.85904
  H       -1.25047       -0.14668       -3.96752
  H       -2.07308        6.31128       -0.43698
  H       -2.94095        5.18607        0.64427
  H       -1.19498        5.16296        0.61181
  H       -3.13229        3.88318       -5.66270
  H       -4.11826        4.86916       -4.56808
  H       -2.51382        5.42490       -5.04392
