# Supplementary material for: Synthetic, Computational, and Experimental Studies of a Class 3 Atropisomeric α‑Naphthyl Tropone
Source: J Org Chem. 2025 Aug 5;90(32):11501–9. doi: 10.1021/acs.joc.5c00992 (PMC12362610; doi:10.1021/acs.joc.5c00992)
Supplement: Supplementary file 3 [file jo5c00992_si_003.zip › Agyemang_JOC_XYZ/(6b) Tropone-MeNPth_RCS/Tropone-MeNphth__420_.xyz]

42
Tropone-MeNphth (420)
  C        1.06518        0.13053        1.11314
  C        0.45710        1.13716        0.29341
  C       -0.34332        0.74765       -0.83866
  C       -0.60020       -0.60025       -1.07106
  C        0.00712       -1.57906       -0.23764
  C        0.81827       -1.23466        0.81511
  C        0.66274        2.49868        0.66169
  H        1.27428       -2.00179        1.43570
  C        1.44820        2.84180        1.74208
  C        2.07488        1.84172        2.52434
  C        1.87916        0.51410        2.21410
  H        2.33876       -0.26574        2.81627
  H        2.69519        2.12309        3.37036
  H        1.58048        3.88879        2.00023
  H        0.17942        3.28119        0.08755
  C       -1.43474       -1.09349       -2.22962
  H       -0.18095       -2.62830       -0.45102
  C       -1.01917        1.82789       -1.63470
  C       -2.49980        1.82160       -1.52431
  C       -3.38196        2.91379       -2.01389
  C       -3.06755        3.96093       -2.83225
  C       -1.83993        4.33002       -3.47197
  C       -0.63228        3.70664       -3.30680
  C       -0.23570        2.60245       -2.47681
  O       -3.05635        0.89646       -0.91162
  C        1.25752        2.31616       -2.57762
  H       -3.89852        4.62634       -3.06476
  C       -4.80398        2.78094       -1.52894
  H        0.18580        4.12960       -3.88591
  C       -1.92901        5.52580       -4.39888
  H       -1.00214       -2.00540       -2.65496
  H       -2.45173       -1.31655       -1.89245
  H       -1.51252       -0.35100       -3.02763
  H        1.61501        2.50799       -3.59384
  H        1.81952        2.97189       -1.90126
  H        1.50407        1.28922       -2.31046
  H       -5.41535        3.63155       -1.84132
  H       -5.25065        1.85530       -1.90688
  H       -4.82817        2.69360       -0.43743
  H       -0.97332        5.74152       -4.88309
  H       -2.67823        5.35826       -5.18194
  H       -2.23943        6.42145       -3.84660
