# Supplementary material for: Synthetic, Computational, and Experimental Studies of a Class 3 Atropisomeric α‑Naphthyl Tropone
Source: J Org Chem. 2025 Aug 5;90(32):11501–9. doi: 10.1021/acs.joc.5c00992 (PMC12362610; doi:10.1021/acs.joc.5c00992)
Supplement: Supplementary file 3 [file jo5c00992_si_003.zip › Agyemang_JOC_XYZ/(6b) Tropone-MeNPth_RCS/Tropone-MeNphth__175_.xyz]

42
Tropone-MeNphth (175)
  C        1.12919        0.17796        1.05077
  C        0.40536        1.12545        0.24781
  C       -0.86460        0.73001       -0.39861
  C       -1.00488       -0.65847       -0.57812
  C       -0.17774       -1.59766        0.10177
  C        0.80443       -1.19987        0.96163
  C        1.08590        2.35797        0.04114
  H        1.37618       -1.92387        1.53617
  C        2.23165        2.70921        0.72550
  C        2.80347        1.83531        1.67359
  C        2.26956        0.57377        1.80231
  H        2.74479       -0.16555        2.44199
  H        3.68151        2.13016        2.23985
  H        2.70278        3.66509        0.51473
  H        0.74416        3.04065       -0.71629
  C       -2.31337       -1.28888       -1.04848
  H       -0.40345       -2.65397       -0.01917
  C       -1.57058        1.71207       -1.30837
  C       -1.42402        3.16252       -0.92722
  C       -1.18862        4.29236       -1.87235
  C       -1.81469        4.46098       -3.06531
  C       -2.68901        3.54613       -3.75466
  C       -2.68684        2.20580       -3.52933
  C       -1.89018        1.38745       -2.62588
  O       -1.46555        3.46270        0.27246
  C       -1.42982        0.14704       -3.37456
  H       -1.68860        5.43068       -3.54622
  C       -0.40095        5.43932       -1.27954
  H       -3.28144        1.60877       -4.22216
  C       -3.55382        4.13688       -4.84592
  H       -2.76557       -1.82152       -0.20411
  H       -3.04250       -0.55842       -1.39576
  H       -2.15295       -2.02984       -1.83956
  H       -1.04308        0.48187       -4.34387
  H       -0.63141       -0.38409       -2.85902
  H       -2.23866       -0.55913       -3.58972
  H       -0.19003        6.19950       -2.03588
  H       -0.96210        5.89249       -0.45678
  H        0.54610        5.10210       -0.84703
  H       -4.13887        3.36969       -5.36029
  H       -4.25148        4.87568       -4.43282
  H       -2.94138        4.65642       -5.59321
