# Supplementary material for: Synthetic, Computational, and Experimental Studies of a Class 3 Atropisomeric α‑Naphthyl Tropone
Source: J Org Chem. 2025 Aug 5;90(32):11501–9. doi: 10.1021/acs.joc.5c00992 (PMC12362610; doi:10.1021/acs.joc.5c00992)
Supplement: Supplementary file 3 [file jo5c00992_si_003.zip › Agyemang_JOC_XYZ/(6b) Tropone-MeNPth_RCS/Tropone-MeNphth__270_.xyz]

42
Tropone-MeNphth (270)
  C        0.88118        0.50449        1.34312
  C        0.35631        1.25847        0.24236
  C       -0.52853        0.62162       -0.68226
  C       -0.87578       -0.71299       -0.52441
  C       -0.34430       -1.44324        0.57111
  C        0.50591       -0.85716        1.48071
  C        0.73661        2.62546        0.11765
  H        0.90113       -1.43228        2.31402
  C        1.58513        3.21370        1.03070
  C        2.10149        2.46601        2.11861
  C        1.75557        1.14090        2.26705
  H        2.14857        0.55926        3.09721
  H        2.77041        2.93998        2.83088
  H        1.86435        4.25713        0.91502
  H        0.35227        3.20587       -0.71533
  C       -1.78802       -1.39446       -1.51721
  H       -0.61868       -2.48875        0.68521
  C       -1.12362        1.42444       -1.80516
  C       -0.31146        1.36051       -3.03639
  C       -0.51255        2.23584       -4.21779
  C       -1.56844        3.06223       -4.48141
  C       -2.75652        3.36314       -3.73591
  C       -3.04861        2.92759       -2.47010
  C       -2.30431        2.09905       -1.56311
  O        0.63564        0.55603       -3.07757
  C       -2.92301        1.97287       -0.17714
  H       -1.51412        3.58085       -5.43845
  C        0.59655        2.12307       -5.23194
  H       -3.98904        3.29092       -2.06336
  C       -3.73972        4.27714       -4.43975
  H       -1.94317       -2.44557       -1.25950
  H       -2.77143       -0.91101       -1.56253
  H       -1.35697       -1.34925       -2.52333
  H       -3.87401        2.50641       -0.11298
  H       -3.09670        0.92704        0.09199
  H       -2.25011        2.38283        0.58306
  H        0.45376        2.81612       -6.06501
  H        1.56515        2.31434       -4.75803
  H        0.65593        1.09896       -5.61552
  H       -4.62264        4.47797       -3.82807
  H       -3.26958        5.23750       -4.68480
  H       -4.07388        3.83499       -5.38629
