# Supplementary material for: Synthetic, Computational, and Experimental Studies of a Class 3 Atropisomeric α‑Naphthyl Tropone
Source: J Org Chem. 2025 Aug 5;90(32):11501–9. doi: 10.1021/acs.joc.5c00992 (PMC12362610; doi:10.1021/acs.joc.5c00992)
Supplement: Supplementary file 3 [file jo5c00992_si_003.zip › Agyemang_JOC_XYZ/(6b) Tropone-MeNPth_RCS/Tropone-MeNphth__335_.xyz]

42
Tropone-MeNphth (335)
  C        0.84831        0.36870        1.39337
  C        0.38723        1.21861        0.33330
  C       -0.64885        0.75470       -0.58561
  C       -0.91177       -0.62273       -0.59711
  C       -0.39857       -1.45739        0.43307
  C        0.41923       -0.98101        1.42381
  C        1.05010        2.47416        0.20107
  H        0.77297       -1.63626        2.21575
  C        1.99141        2.90583        1.11219
  C        2.34336        2.10506        2.22321
  C        1.78959        0.85108        2.34451
  H        2.08907        0.19131        3.15521
  H        3.07023        2.46137        2.94714
  H        2.47922        3.86513        0.96317
  H        0.83655        3.09876       -0.65640
  C       -1.92648       -1.27966       -1.50952
  H       -0.69020       -2.50428        0.43554
  C       -0.99753        1.66315       -1.73231
  C       -1.09416        1.01328       -3.07690
  C       -2.14830        1.33930       -4.07403
  C       -2.61162        2.58511       -4.36123
  C       -2.32260        3.83765       -3.71287
  C       -1.84142        3.94622       -2.44142
  C       -1.51063        2.92499       -1.47061
  O       -0.31513        0.09860       -3.36808
  C       -1.78485        3.42045       -0.05751
  H       -3.25991        2.66397       -5.23401
  C       -2.54703        0.16979       -4.94221
  H       -1.80325        4.95721       -2.03636
  C       -2.69151        5.08345       -4.48940
  H       -2.46820       -2.06157       -0.96837
  H       -2.66591       -0.56710       -1.88508
  H       -1.43821       -1.73587       -2.37659
  H       -2.79051        3.85592       -0.03470
  H       -1.73955        2.62858        0.68724
  H       -1.08673        4.20884        0.24678
  H       -3.37222        0.43553       -5.60818
  H       -1.69285       -0.16664       -5.53831
  H       -2.84820       -0.68632       -4.32958
  H       -2.45863        5.99436       -3.93195
  H       -2.15128        5.12052       -5.44300
  H       -3.76221        5.09383       -4.72764
