# Supplementary material for: Synthetic, Computational, and Experimental Studies of a Class 3 Atropisomeric α‑Naphthyl Tropone
Source: J Org Chem. 2025 Aug 5;90(32):11501–9. doi: 10.1021/acs.joc.5c00992 (PMC12362610; doi:10.1021/acs.joc.5c00992)
Supplement: Supplementary file 3 [file jo5c00992_si_003.zip › Agyemang_JOC_XYZ/(6b) Tropone-MeNPth_RCS/Tropone-MeNphth__180_.xyz]

42
Tropone-MeNphth (180)
  C        1.44588        0.41547        0.50074
  C        0.28149        1.24822        0.34516
  C       -0.88174        0.72980       -0.38518
  C       -0.93983       -0.67404       -0.51851
  C        0.20750       -1.47955       -0.31060
  C        1.40291       -0.94197        0.08812
  C        0.32285        2.50813        1.00832
  H        2.29269       -1.55749        0.18250
  C        1.45284        2.95559        1.66662
  C        2.62997        2.17994        1.69928
  C        2.61190        0.92376        1.13452
  H        3.48299        0.27680        1.20111
  H        3.52055        2.54959        2.19871
  H        1.42142        3.91383        2.17664
  H       -0.56465        3.11556        1.06223
  C       -2.26262       -1.41630       -0.58820
  H        0.11739       -2.54963       -0.48168
  C       -1.71160        1.62841       -1.24598
  C       -1.61271        3.13093       -1.06320
  C       -0.77967        3.90686       -2.03828
  C       -1.27756        4.09911       -3.27856
  C       -2.48694        3.47334       -3.78744
  C       -2.91298        2.25099       -3.36994
  C       -2.26449        1.28716       -2.46978
  O       -2.20476        3.72438       -0.17308
  C       -2.21633       -0.07004       -3.14430
  H       -0.77187        4.80497       -3.93721
  C        0.47192        4.56883       -1.53004
  H       -3.76976        1.83392       -3.90083
  C       -3.22070        4.21519       -4.88104
  H       -2.40388       -1.91421        0.37930
  H       -3.11257       -0.74960       -0.73179
  H       -2.28445       -2.19784       -1.35424
  H       -2.15017        0.07579       -4.22601
  H       -1.33823       -0.63692       -2.82887
  H       -3.10350       -0.68467       -2.95691
  H        0.86583        5.26802       -2.27397
  H        0.26904        5.11326       -0.60219
  H        1.24621        3.82863       -1.30235
  H       -4.07555        3.64586       -5.25676
  H       -3.58719        5.18302       -4.51726
  H       -2.55194        4.42415       -5.72601
