# Supplementary material for: Synthetic, Computational, and Experimental Studies of a Class 3 Atropisomeric α‑Naphthyl Tropone
Source: J Org Chem. 2025 Aug 5;90(32):11501–9. doi: 10.1021/acs.joc.5c00992 (PMC12362610; doi:10.1021/acs.joc.5c00992)
Supplement: Supplementary file 3 [file jo5c00992_si_003.zip › Agyemang_JOC_XYZ/(6b) Tropone-MeNPth_RCS/Tropone-MeNphth__315_.xyz]

42
Tropone-MeNphth (315)
  C        0.85486        0.40329        1.38281
  C        0.36458        1.24108        0.32702
  C       -0.58755        0.71606       -0.62733
  C       -0.85978       -0.65348       -0.61846
  C       -0.34510       -1.46583        0.42756
  C        0.46690       -0.95979        1.41105
  C        0.89338        2.56271        0.24891
  H        0.83693       -1.60077        2.20701
  C        1.78148        3.04415        1.18752
  C        2.20291        2.23118        2.26674
  C        1.75255        0.93288        2.35042
  H        2.09382        0.28187        3.15140
  H        2.89439        2.62336        3.00659
  H        2.17096        4.05374        1.08947
  H        0.61184        3.19800       -0.58258
  C       -1.77894       -1.32775       -1.61129
  H       -0.61479       -2.51856        0.44282
  C       -1.02752        1.59552       -1.76381
  C       -0.76737        1.02524       -3.11538
  C       -1.59916        1.32710       -4.31019
  C       -2.25520        2.49034       -4.58049
  C       -2.41656        3.67501       -3.78270
  C       -2.19847        3.74268       -2.43582
  C       -1.76008        2.73923       -1.49586
  O        0.12550        0.17794       -3.25525
  C       -2.16787        3.09625       -0.07324
  H       -2.70396        2.55622       -5.57172
  C       -1.55538        0.24051       -5.35627
  H       -2.47258        4.68591       -1.96473
  C       -2.95269        4.88803       -4.51410
  H       -2.33066       -2.14287       -1.13272
  H       -2.50949       -0.63552       -2.03864
  H       -1.19926       -1.74701       -2.44067
  H       -3.21592        3.41603       -0.06864
  H       -2.06021        2.26272        0.61886
  H       -1.57231        3.93073        0.31545
  H       -2.24502        0.44996       -6.17784
  H       -0.54009        0.13418       -5.75063
  H       -1.80862       -0.72867       -4.91326
  H       -3.07539        5.74549       -3.84760
  H       -2.27571        5.18100       -5.32594
  H       -3.92576        4.67054       -4.97242
