# Supplementary material for: Synthetic, Computational, and Experimental Studies of a Class 3 Atropisomeric α‑Naphthyl Tropone
Source: J Org Chem. 2025 Aug 5;90(32):11501–9. doi: 10.1021/acs.joc.5c00992 (PMC12362610; doi:10.1021/acs.joc.5c00992)
Supplement: Supplementary file 3 [file jo5c00992_si_003.zip › Agyemang_JOC_XYZ/(6b) Tropone-MeNPth_RCS/Tropone-MeNphth__250_.xyz]

42
Tropone-MeNphth (250)
  C        0.92324        0.51844        1.31000
  C        0.35270        1.25151        0.22013
  C       -0.54662        0.58999       -0.68454
  C       -0.88838       -0.73972       -0.47897
  C       -0.31184       -1.44812        0.61259
  C        0.56771       -0.84694        1.47850
  C        0.69043        2.62851        0.09361
  H        1.00234       -1.40838        2.30167
  C        1.55903        3.23639        0.97532
  C        2.13490        2.50198        2.03971
  C        1.81739        1.17104        2.20181
  H        2.24614        0.59836        3.02047
  H        2.81992        2.99001        2.72669
  H        1.80253        4.28775        0.85293
  H        0.25303        3.21206       -0.70920
  C       -1.83116       -1.49353       -1.38982
  H       -0.57523       -2.49401        0.75035
  C       -1.16333        1.38813       -1.79845
  C       -0.18489        1.69069       -2.87139
  C       -0.34599        2.79027       -3.85697
  C       -1.50726        3.39465       -4.24022
  C       -2.86326        3.20222       -3.80282
  C       -3.25290        2.49142       -2.70145
  C       -2.48462        1.77291       -1.71669
  O        0.87751        1.05108       -2.89960
  C       -3.31592        1.39604       -0.49995
  H       -1.40450        4.12958       -5.03885
  C        0.94566        3.17715       -4.53244
  H       -4.32117        2.50732       -2.49200
  C       -3.91489        3.91356       -4.63070
  H       -1.44611       -2.49807       -1.59408
  H       -2.81647       -1.61593       -0.92124
  H       -1.97611       -0.98777       -2.34631
  H       -3.96388        2.23001       -0.21033
  H       -3.96944        0.54608       -0.73351
  H       -2.70360        1.12093        0.35752
  H        0.81518        4.04913       -5.17912
  H        1.71688        3.38915       -3.78387
  H        1.32984        2.34034       -5.12504
  H       -4.92452        3.73152       -4.25345
  H       -3.74250        4.99703       -4.63188
  H       -3.87674        3.58241       -5.67549
