# Supplementary material for: Synthetic, Computational, and Experimental Studies of a Class 3 Atropisomeric α‑Naphthyl Tropone
Source: J Org Chem. 2025 Aug 5;90(32):11501–9. doi: 10.1021/acs.joc.5c00992 (PMC12362610; doi:10.1021/acs.joc.5c00992)
Supplement: Supplementary file 3 [file jo5c00992_si_003.zip › Agyemang_JOC_XYZ/(6b) Tropone-MeNPth_RCS/Tropone-MeNphth__155_.xyz]

42
Tropone-MeNphth (155)
  C        1.14762        0.20084        1.01703
  C        0.39209        1.15346        0.25457
  C       -0.81248        0.72423       -0.45776
  C       -0.98199       -0.65555       -0.62433
  C       -0.16934       -1.58717        0.08099
  C        0.83148       -1.17926        0.91777
  C        0.95290        2.45990        0.17075
  H        1.41522       -1.90087        1.48340
  C        2.06908        2.83308        0.88997
  C        2.71672        1.91603        1.74666
  C        2.26871        0.61562        1.78638
  H        2.78846       -0.12988        2.38302
  H        3.57850        2.22401        2.33093
  H        2.45807        3.84199        0.78434
  H        0.52895        3.18795       -0.50395
  C       -2.21792       -1.26778       -1.26134
  H       -0.39145       -2.64591       -0.02672
  C       -1.51519        1.71107       -1.35440
  C       -1.70976        3.04947       -0.70920
  C       -1.63374        4.35697       -1.41386
  C       -2.05612        4.61043       -2.68135
  C       -2.55223        3.69836       -3.67881
  C       -2.34060        2.35234       -3.66034
  C       -1.63037        1.50558       -2.72111
  O       -1.87581        3.09124        0.51668
  C       -1.00409        0.33136       -3.45726
  H       -2.06591        5.65859       -2.98049
  C       -1.22121        5.50178       -0.51963
  H       -2.66630        1.81722       -4.55235
  C       -3.26271        4.33218       -4.85632
  H       -2.75421       -1.85726       -0.50925
  H       -2.91211       -0.52228       -1.64870
  H       -1.95393       -1.95392       -2.07431
  H       -0.50752        0.71686       -4.35480
  H       -0.26217       -0.19610       -2.86040
  H       -1.75286       -0.39290       -3.79820
  H       -1.06573        6.41768       -1.09618
  H       -1.98627        5.67895        0.24318
  H       -0.30487        5.26198        0.02928
  H       -3.59536        3.58556       -5.58262
  H       -4.14153        4.89645       -4.52140
  H       -2.60502        5.04152       -5.37358
