# Supplementary material for: Synthetic, Computational, and Experimental Studies of a Class 3 Atropisomeric α‑Naphthyl Tropone
Source: J Org Chem. 2025 Aug 5;90(32):11501–9. doi: 10.1021/acs.joc.5c00992 (PMC12362610; doi:10.1021/acs.joc.5c00992)
Supplement: Supplementary file 3 [file jo5c00992_si_003.zip › Agyemang_JOC_XYZ/(6b) Tropone-MeNPth_RCS/Tropone-MeNphth__285_.xyz]

42
Tropone-MeNphth (285)
  C        0.90508        0.50212        1.33411
  C        0.36194        1.26019        0.24509
  C       -0.56414        0.63723       -0.65300
  C       -0.90248       -0.70166       -0.49634
  C       -0.35099       -1.43399        0.58813
  C        0.52214       -0.85600        1.47999
  C        0.77643        2.61608        0.10141
  H        0.93074       -1.43511        2.30424
  C        1.65956        3.19146        0.98967
  C        2.18328        2.44181        2.07228
  C        1.81313        1.12514        2.23451
  H        2.21537        0.53721        3.05566
  H        2.87865        2.90541        2.76594
  H        1.96110        4.22667        0.85667
  H        0.39155        3.20013       -0.72841
  C       -1.85317       -1.38999       -1.44618
  H       -0.63136       -2.47740        0.70788
  C       -1.13164        1.44166       -1.78894
  C       -0.51085        1.12502       -3.09306
  C       -0.72608        1.90680       -4.33666
  C       -1.63283        2.90351       -4.56397
  C       -2.63594        3.48989       -3.72471
  C       -2.85672        3.19582       -2.40475
  C       -2.17844        2.30189       -1.50910
  O        0.28761        0.17496       -3.15790
  C       -2.70319        2.34482       -0.07972
  H       -1.61094        3.31975       -5.57123
  C        0.18506        1.48517       -5.46150
  H       -3.67054        3.74792       -1.94103
  C       -3.51058        4.52818       -4.39917
  H       -2.17220       -2.36007       -1.05373
  H       -2.74986       -0.78656       -1.62766
  H       -1.36448       -1.55032       -2.41390
  H       -3.65424        2.87926       -0.02079
  H       -2.84376        1.33902        0.32464
  H       -1.98973        2.85130        0.57952
  H        0.03177        2.09641       -6.35423
  H        1.23313        1.54977       -5.14924
  H        0.01944        0.43060       -5.70827
  H       -4.22853        4.97232       -3.70551
  H       -2.90024        5.33612       -4.81989
  H       -4.07051        4.08394       -5.23123
