# Supplementary material for: Synthetic, Computational, and Experimental Studies of a Class 3 Atropisomeric α‑Naphthyl Tropone
Source: J Org Chem. 2025 Aug 5;90(32):11501–9. doi: 10.1021/acs.joc.5c00992 (PMC12362610; doi:10.1021/acs.joc.5c00992)
Supplement: Supplementary file 3 [file jo5c00992_si_003.zip › Agyemang_JOC_XYZ/(6b) Tropone-MeNPth_RCS/Tropone-MeNphth__220_.xyz]

42
Tropone-MeNphth (220)
  C        0.90834        0.54597        1.30595
  C        0.33532        1.23765        0.18828
  C       -0.45056        0.50105       -0.78778
  C       -0.78841       -0.82178       -0.50009
  C       -0.23340       -1.47581        0.63582
  C        0.60924       -0.82892        1.49897
  C        0.52138        2.64908        0.14919
  H        1.04099       -1.35079        2.34870
  C        1.28849        3.31068        1.08512
  C        1.91819        2.60308        2.13394
  C        1.71545        1.24584        2.24358
  H        2.15482        0.68704        3.06602
  H        2.53267        3.13033        2.85766
  H        1.40144        4.38891        1.01752
  H        0.03300        3.23743       -0.61542
  C       -1.56557       -1.71056       -1.45044
  H       -0.47624       -2.52338        0.79720
  C       -1.14390        1.26777       -1.88033
  C       -0.19648        2.11937       -2.65869
  C       -0.54939        3.42874       -3.26540
  C       -1.75825        3.78026       -3.78291
  C       -3.00452        3.06135       -3.79028
  C       -3.30034        2.00456       -2.97849
  C       -2.52285        1.33335       -1.95931
  O        0.98863        1.76806       -2.73121
  C       -3.43380        0.66610       -0.94071
  H       -1.78886        4.73591       -4.30603
  C        0.63319        4.35138       -3.42955
  H       -4.32870        1.64939       -3.03537
  C       -4.06896        3.60809       -4.71912
  H       -0.97363       -2.60158       -1.68778
  H       -2.49982       -2.06006       -0.99453
  H       -1.80811       -1.21385       -2.39041
  H       -4.21892        1.37278       -0.65130
  H       -3.93589       -0.21127       -1.36488
  H       -2.90746        0.35557       -0.04029
  H        0.32027        5.34674       -3.75619
  H        1.19015        4.43508       -2.49016
  H        1.33851        3.93599       -4.15670
  H       -5.00335        3.04658       -4.64423
  H       -4.28449        4.65926       -4.49150
  H       -3.73172        3.56947       -5.76182
