# Supplementary material for: Synthetic, Computational, and Experimental Studies of a Class 3 Atropisomeric α‑Naphthyl Tropone
Source: J Org Chem. 2025 Aug 5;90(32):11501–9. doi: 10.1021/acs.joc.5c00992 (PMC12362610; doi:10.1021/acs.joc.5c00992)
Supplement: Supplementary file 3 [file jo5c00992_si_003.zip › Agyemang_JOC_XYZ/(6b) Tropone-MeNPth_RCS/Tropone-MeNphth__365_.xyz]

42
Tropone-MeNphth (365)
  C        0.72645        0.36792        1.48673
  C        0.43625        1.15943        0.32650
  C       -0.66971        0.78461       -0.58545
  C       -0.92827       -0.60440       -0.60146
  C       -0.56075       -1.40730        0.51880
  C        0.15837       -0.92502        1.57887
  C        1.35997        2.21245        0.06322
  H        0.36686       -1.54829        2.44431
  C        2.34457        2.57513        0.96065
  C        2.47716        1.90449        2.19762
  C        1.68946        0.80217        2.43895
  H        1.83219        0.20532        3.33614
  H        3.22833        2.21808        2.91616
  H        3.03508        3.37261        0.70064
  H        1.31353        2.72871       -0.88683
  C       -1.86298       -1.30589       -1.56749
  H       -0.90385       -2.43728        0.53543
  C       -0.89610        1.73663       -1.72527
  C       -1.55434        1.23493       -2.98966
  C       -2.87105        1.75736       -3.46942
  C       -3.03902        3.06155       -3.79174
  C       -2.11233        4.14487       -3.53324
  C       -1.22845        4.11910       -2.50090
  C       -1.02872        3.09902       -1.47451
  O       -1.02699        0.34482       -3.65391
  C       -1.02051        3.75658       -0.10310
  H       -3.94070        3.32875       -4.34317
  C       -3.91022        0.71897       -3.81818
  H       -0.69203        5.04775       -2.29841
  C       -2.25111        5.37393       -4.40244
  H       -2.23069       -2.23610       -1.12688
  H       -2.73530       -0.69663       -1.80885
  H       -1.36928       -1.54233       -2.51359
  H       -1.87866        4.43811       -0.06665
  H       -1.11478        3.04599        0.71608
  H       -0.12489        4.36076        0.07816
  H       -4.69144        1.14605       -4.45292
  H       -3.44672       -0.12304       -4.33913
  H       -4.39386        0.32679       -2.91501
  H       -1.56071        6.16601       -4.09976
  H       -2.05123        5.13012       -5.45295
  H       -3.27157        5.77423       -4.35557
