# Supplementary material for: Synthetic, Computational, and Experimental Studies of a Class 3 Atropisomeric α‑Naphthyl Tropone
Source: J Org Chem. 2025 Aug 5;90(32):11501–9. doi: 10.1021/acs.joc.5c00992 (PMC12362610; doi:10.1021/acs.joc.5c00992)
Supplement: Supplementary file 3 [file jo5c00992_si_003.zip › Agyemang_JOC_XYZ/(6b) Tropone-MeNPth_RCS/Tropone-MeNphth__125_.xyz]

42
Tropone-MeNphth (125)
  C        1.15198        0.19711        1.02777
  C        0.41396        1.16836        0.27704
  C       -0.66825        0.73794       -0.57733
  C       -0.90922       -0.62265       -0.74007
  C       -0.15215       -1.56912        0.00705
  C        0.83623       -1.17957        0.87316
  C        0.82409        2.52735        0.38304
  H        1.39489       -1.91772        1.44288
  C        1.85767        2.90706        1.21309
  C        2.55086        1.94651        1.98636
  C        2.20466        0.61710        1.88557
  H        2.74093       -0.13700        2.45626
  H        3.35776        2.25665        2.64372
  H        2.14416        3.95337        1.26996
  H        0.32569        3.28507       -0.20921
  C       -2.02418       -1.17543       -1.60095
  H       -0.38228       -2.62513       -0.11228
  C       -1.37891        1.76440       -1.41446
  C       -2.08013        2.77597       -0.57882
  C       -2.37852        4.16185       -1.02343
  C       -2.57773        4.58759       -2.30266
  C       -2.48617        3.87855       -3.55052
  C       -1.89511        2.65899       -3.72404
  C       -1.24223        1.77481       -2.78797
  O       -2.34832        2.48771        0.59624
  C       -0.35644        0.76408       -3.50015
  H       -2.89052        5.62683       -2.40590
  C       -2.57898        5.12455        0.12032
  H       -1.83886        2.31274       -4.75498
  C       -3.03521        4.61392       -4.75622
  H       -2.63980       -1.86902       -1.01758
  H       -2.67880       -0.39545       -1.99171
  H       -1.62187       -1.74160       -2.45037
  H        0.22787        1.27108       -4.27519
  H        0.33299        0.25880       -2.82605
  H       -0.96171        0.00024       -4.00337
  H       -2.71178        6.14914       -0.23743
  H       -3.44951        4.83084        0.71542
  H       -1.72464        5.08614        0.80506
  H       -2.92438        4.03221       -5.67480
  H       -4.10011        4.83912       -4.62256
  H       -2.52066        5.57267       -4.89677
