# Supplementary material for: Synthetic, Computational, and Experimental Studies of a Class 3 Atropisomeric α‑Naphthyl Tropone
Source: J Org Chem. 2025 Aug 5;90(32):11501–9. doi: 10.1021/acs.joc.5c00992 (PMC12362610; doi:10.1021/acs.joc.5c00992)
Supplement: Supplementary file 3 [file jo5c00992_si_003.zip › Agyemang_JOC_XYZ/(6b) Tropone-MeNPth_RCS/Tropone-MeNphth__390_.xyz]

42
Tropone-MeNphth (390)
  C        0.78448        0.20712        1.25610
  C        0.34375        1.15514        0.27420
  C       -0.15591        0.69828       -1.02865
  C       -0.33888       -0.68016       -1.19864
  C        0.06060       -1.59106       -0.18117
  C        0.61403       -1.17742        0.99933
  C        0.37915        2.52660        0.66736
  H        0.92179       -1.89816        1.75200
  C        0.88447        2.92961        1.88666
  C        1.38396        1.98636        2.81146
  C        1.32064        0.64801        2.49693
  H        1.66094       -0.10123        3.20653
  H        1.78772        2.31349        3.76530
  H        0.88355        3.98605        2.13966
  H       -0.02092        3.28457        0.00857
  C       -0.61875       -1.32878       -2.54311
  H       -0.06065       -2.65314       -0.37736
  C       -0.88301        1.76653       -1.79205
  C       -2.26138        1.48820       -2.27272
  C       -3.25896        2.59545       -2.29404
  C       -3.04887        3.90253       -2.62809
  C       -1.85059        4.54798       -3.07049
  C       -0.59349        4.00670       -2.98121
  C       -0.13232        2.80853       -2.34103
  O       -2.68868        0.34104       -2.42474
  C        1.38970        2.74585       -2.30313
  H       -3.93194        4.54170       -2.61129
  C       -4.65376        2.13805       -1.93976
  H        0.20825        4.62385       -3.37970
  C       -2.02154        5.93923       -3.64362
  H        0.19115       -2.03828       -2.76166
  H       -1.56081       -1.88052       -2.53976
  H       -0.66432       -0.60593       -3.35629
  H        1.78248        2.92069       -3.31105
  H        1.80557        3.52498       -1.65396
  H        1.76262        1.78346       -1.95683
  H       -5.32545        2.98905       -1.79374
  H       -5.05625        1.49183       -2.72737
  H       -4.63809        1.52959       -1.02899
  H       -1.06309        6.39078       -3.91473
  H       -2.65747        5.92607       -4.53724
  H       -2.50915        6.59796       -2.91342
