# Supplementary material for: Synthetic, Computational, and Experimental Studies of a Class 3 Atropisomeric α‑Naphthyl Tropone
Source: J Org Chem. 2025 Aug 5;90(32):11501–9. doi: 10.1021/acs.joc.5c00992 (PMC12362610; doi:10.1021/acs.joc.5c00992)
Supplement: Supplementary file 3 [file jo5c00992_si_003.zip › Agyemang_JOC_XYZ/(6b) Tropone-MeNPth_RCS/Tropone-MeNphth__90_.xyz]

42
Tropone-MeNphth (90)
  C        1.13975        0.14702        1.01884
  C        0.43547        1.16095        0.28980
  C       -0.59794        0.77729       -0.62038
  C       -0.92269       -0.56041       -0.79865
  C       -0.21558       -1.54957       -0.06531
  C        0.78658       -1.21218        0.81527
  C        0.80310        2.52122        0.49836
  H        1.31755       -1.98418        1.36627
  C        1.81159        2.85919        1.37495
  C        2.50630        1.85421        2.09360
  C        2.17366        0.52910        1.91769
  H        2.70012       -0.24792        2.46645
  H        3.29812        2.13275        2.78278
  H        2.07453        3.90317        1.52016
  H        0.27329        3.29889       -0.04236
  C       -2.03536       -0.96535       -1.73706
  H       -0.48005       -2.59428       -0.20691
  C       -1.29905        1.83277       -1.42922
  C       -2.52068        2.33461       -0.76919
  C       -3.23430        3.57109       -1.17320
  C       -3.10506        4.26837       -2.34125
  C       -2.26494        4.06400       -3.48619
  C       -1.24902        3.15077       -3.58839
  C       -0.75037        2.18862       -2.64552
  O       -2.94873        1.72612        0.22661
  C        0.52799        1.48507       -3.08171
  H       -3.77493        5.12215       -2.44100
  C       -4.24959        4.02797       -0.15710
  H       -0.70093        3.17318       -4.52720
  C       -2.53732        4.98881       -4.65621
  H       -2.16206       -2.05128       -1.75922
  H       -2.98201       -0.51593       -1.41691
  H       -1.84539       -0.62731       -2.76290
  H        0.86299        1.83394       -4.06120
  H        1.33290        1.66519       -2.36129
  H        0.39063        0.40044       -3.13149
  H       -4.71009        4.97602       -0.44642
  H       -5.02804        3.26765       -0.03187
  H       -3.78136        4.13319        0.82763
  H       -1.87131        4.78958       -5.49925
  H       -3.57090        4.87908       -5.00606
  H       -2.40884        6.03775       -4.36229
