# Supplementary material for: Synthetic, Computational, and Experimental Studies of a Class 3 Atropisomeric α‑Naphthyl Tropone
Source: J Org Chem. 2025 Aug 5;90(32):11501–9. doi: 10.1021/acs.joc.5c00992 (PMC12362610; doi:10.1021/acs.joc.5c00992)
Supplement: Supplementary file 3 [file jo5c00992_si_003.zip › Agyemang_JOC_XYZ/(6b) Tropone-MeNPth_RCS/Tropone-MeNphth__410_.xyz]

42
Tropone-MeNphth (410)
  C        1.02255        0.14288        1.15066
  C        0.45630        1.14107        0.29074
  C       -0.29141        0.74195       -0.88229
  C       -0.55297       -0.61139       -1.08970
  C        0.00752       -1.57965       -0.21157
  C        0.77424       -1.22518        0.86893
  C        0.64301        2.50338        0.66706
  H        1.19301       -1.98442        1.52453
  C        1.38397        2.85368        1.77689
  C        1.97936        1.86105        2.59014
  C        1.78941        0.53223        2.28278
  H        2.21593       -0.24576        2.91173
  H        2.56526        2.14757        3.45865
  H        1.50144        3.90309        2.03464
  H        0.17842        3.28593        0.07856
  C       -1.27704       -1.14460       -2.30508
  H       -0.18156       -2.63064       -0.41768
  C       -0.99259        1.82483       -1.65422
  C       -2.47495        1.70372       -1.68851
  C       -3.39372        2.75526       -2.20256
  C       -3.09223        3.89976       -2.88469
  C       -1.84479        4.41702       -3.36100
  C       -0.61818        3.84208       -3.16697
  C       -0.21366        2.68614       -2.41639
  O       -3.01625        0.71152       -1.17711
  C        1.29169        2.46600       -2.49584
  H       -3.94989        4.52080       -3.13928
  C       -4.84292        2.46239       -1.90092
  H        0.21186        4.36348       -3.63903
  C       -1.93529        5.71014       -4.14604
  H       -0.69950       -1.96028       -2.75608
  H       -2.26135       -1.53132       -2.02561
  H       -1.42991       -0.37895       -3.06780
  H        1.64435        2.66781       -3.51236
  H        1.82190        3.15184       -1.82406
  H        1.58197        1.45285       -2.22316
  H       -5.49491        3.27165       -2.24015
  H       -5.14941        1.52700       -2.38068
  H       -4.98445        2.30133       -0.82737
  H       -0.96822        6.00882       -4.55666
  H       -2.64674        5.62003       -4.97491
  H       -2.29475        6.52370       -3.50358
