# Supplementary material for: Synthetic, Computational, and Experimental Studies of a Class 3 Atropisomeric α‑Naphthyl Tropone
Source: J Org Chem. 2025 Aug 5;90(32):11501–9. doi: 10.1021/acs.joc.5c00992 (PMC12362610; doi:10.1021/acs.joc.5c00992)
Supplement: Supplementary file 3 [file jo5c00992_si_003.zip › Agyemang_JOC_XYZ/(6b) Tropone-MeNPth_RCS/Tropone-MeNphth__105_.xyz]

42
Tropone-MeNphth (105)
  C        1.16148        0.08039        0.96519
  C        0.47369        1.13073        0.27484
  C       -0.64556        0.80736       -0.55668
  C       -1.04986       -0.51241       -0.71123
  C       -0.35910       -1.53840       -0.01198
  C        0.71470       -1.25666        0.79973
  C        0.95077        2.46325        0.42864
  H        1.23365       -2.05585        1.32277
  C        2.04007        2.74188        1.22536
  C        2.71205        1.70160        1.91433
  C        2.27888        0.40072        1.78464
  H        2.78897       -0.40472        2.30679
  H        3.56690        1.93366        2.54281
  H        2.38361        3.76681        1.33194
  H        0.44029        3.26999       -0.08602
  C       -2.24855       -0.86992       -1.56331
  H       -0.69286       -2.56645       -0.12740
  C       -1.30425        1.88692       -1.36993
  C       -2.24652        2.70071       -0.57569
  C       -3.10038        3.78273       -1.12748
  C       -3.11882        4.27804       -2.40081
  C       -2.34667        3.95310       -3.56483
  C       -1.37207        2.99385       -3.64719
  C       -0.87864        2.06000       -2.67404
  O       -2.36113        2.44932        0.63644
  C        0.25136        1.17394       -3.18380
  H       -3.84069        5.07682       -2.56914
  C       -4.03950        4.36974       -0.10558
  H       -0.88656        2.91453       -4.61682
  C       -2.66238        4.78001       -4.79549
  H       -2.45616       -1.94282       -1.52031
  H       -3.14376       -0.33875       -1.22103
  H       -2.10293       -0.60104       -2.61581
  H        0.61790        1.51818       -4.15368
  H        1.08993        1.16393       -2.48238
  H       -0.07438        0.13510       -3.29826
  H       -4.67150        5.14912       -0.53892
  H       -4.66976        3.58413        0.32539
  H       -3.47336        4.78307        0.73589
  H       -2.03770        4.50093       -5.64788
  H       -3.71234        4.65549       -5.08826
  H       -2.50995        5.84795       -4.59711
