# Supplementary material for: Synthetic, Computational, and Experimental Studies of a Class 3 Atropisomeric α‑Naphthyl Tropone
Source: J Org Chem. 2025 Aug 5;90(32):11501–9. doi: 10.1021/acs.joc.5c00992 (PMC12362610; doi:10.1021/acs.joc.5c00992)
Supplement: Supplementary file 3 [file jo5c00992_si_003.zip › Agyemang_JOC_XYZ/(6b) Tropone-MeNPth_RCS/Tropone-MeNphth__345_.xyz]

42
Tropone-MeNphth (345)
  C        0.84227        0.36225        1.40632
  C        0.40330        1.20503        0.33119
  C       -0.67492        0.76835       -0.56603
  C       -0.93583       -0.61263       -0.57406
  C       -0.42899       -1.44835        0.45921
  C        0.38677       -0.97777        1.45294
  C        1.13643        2.41559        0.15621
  H        0.72464       -1.63126        2.25302
  C        2.10279        2.82908        1.05022
  C        2.41316        2.05299        2.19018
  C        1.80237        0.82978        2.34627
  H        2.07333        0.17841        3.17338
  H        3.15515        2.39737        2.90443
  H        2.64125        3.75412        0.86409
  H        0.95903        3.01994       -0.72350
  C       -1.99048       -1.26547       -1.44579
  H       -0.73446       -2.49104        0.46575
  C       -0.98076        1.68427       -1.72030
  C       -1.26812        1.04014       -3.04478
  C       -2.40407        1.42970       -3.92424
  C       -2.76038        2.70758       -4.21839
  C       -2.25636        3.93731       -3.66042
  C       -1.65108        4.02068       -2.44290
  C       -1.37698        2.99023       -1.46005
  O       -0.57555        0.08909       -3.42134
  C       -1.57865        3.53945       -0.05469
  H       -3.48814        2.83247       -5.02022
  C       -3.01202        0.28013       -4.69348
  H       -1.45448        5.02945       -2.07927
  C       -2.53935        5.19339       -4.45600
  H       -2.50506       -2.05164       -0.88508
  H       -2.74828       -0.54934       -1.77347
  H       -1.55140       -1.71156       -2.34307
  H       -2.55254        4.04308       -0.02717
  H       -1.57387        2.76698        0.71143
  H       -0.82441        4.28743        0.21549
  H       -3.87315        0.61198       -5.27892
  H       -2.26731       -0.16054       -5.36350
  H       -3.33337       -0.52092       -4.01987
  H       -2.14296        6.08532       -3.96375
  H       -2.09220        5.12893       -5.45496
  H       -3.61863        5.33288       -4.59666
