# Supplementary material for: Synthetic, Computational, and Experimental Studies of a Class 3 Atropisomeric α‑Naphthyl Tropone
Source: J Org Chem. 2025 Aug 5;90(32):11501–9. doi: 10.1021/acs.joc.5c00992 (PMC12362610; doi:10.1021/acs.joc.5c00992)
Supplement: Supplementary file 3 [file jo5c00992_si_003.zip › Agyemang_JOC_XYZ/(6b) Tropone-MeNPth_RCS/Tropone-MeNphth__200_.xyz]

42
Tropone-MeNphth (200)
  C        1.04169        0.27040        1.23469
  C        0.39962        1.26643        0.41557
  C       -0.40901        0.84528       -0.73054
  C       -0.50768       -0.54159       -0.98403
  C        0.09050       -1.48761       -0.11180
  C        0.83808       -1.10604        0.96747
  C        0.60905        2.61855        0.81092
  H        1.30392       -1.84640        1.61237
  C        1.42348        2.96045        1.87355
  C        2.07819        1.97348        2.63890
  C        1.87206        0.65007        2.32405
  H        2.34406       -0.13669        2.90741
  H        2.71965        2.25303        3.46941
  H        1.54615        4.00990        2.12492
  H        0.10284        3.41497        0.29781
  C       -1.03321       -1.15545       -2.27090
  H       -0.02732       -2.54343       -0.34288
  C       -1.24731        1.74274       -1.57155
  C       -1.03497        3.21157       -1.80154
  C       -0.60545        3.50374       -3.19789
  C       -1.46979        3.32485       -4.23056
  C       -2.81201        2.81722       -4.11520
  C       -3.26282        2.05384       -3.06369
  C       -2.54046        1.41301       -1.98983
  O       -1.20668        4.09942       -0.98284
  C       -3.38926        0.37621       -1.26876
  H       -1.14816        3.64481       -5.22103
  C        0.79000        4.04939       -3.34570
  H       -4.31086        1.76345       -3.11638
  C       -3.74715        3.13898       -5.26121
  H       -0.26562       -1.82399       -2.67686
  H       -1.92162       -1.77188       -2.09496
  H       -1.27700       -0.42027       -3.03645
  H       -4.31210        0.86995       -0.94183
  H       -3.68479       -0.45116       -1.92249
  H       -2.89789       -0.03452       -0.38755
  H        1.03280        4.23379       -4.39568
  H        0.89129        4.98564       -2.78544
  H        1.53054        3.34933       -2.93918
  H       -4.73348        2.68845       -5.12206
  H       -3.87878        4.22210       -5.36968
  H       -3.33949        2.77007       -6.21103
