# Supplementary material for: Synthetic, Computational, and Experimental Studies of a Class 3 Atropisomeric α‑Naphthyl Tropone
Source: J Org Chem. 2025 Aug 5;90(32):11501–9. doi: 10.1021/acs.joc.5c00992 (PMC12362610; doi:10.1021/acs.joc.5c00992)
Supplement: Supplementary file 3 [file jo5c00992_si_003.zip › Agyemang_JOC_XYZ/(6b) Tropone-MeNPth_RCS/Tropone-MeNphth__305_.xyz]

42
Tropone-MeNphth (305)
  C        0.91341        0.47181        1.34017
  C        0.36242        1.25234        0.27103
  C       -0.61700        0.66720       -0.61137
  C       -0.91977       -0.68756       -0.49473
  C       -0.35257       -1.44199        0.56810
  C        0.52579       -0.88704        1.46549
  C        0.84523        2.58509        0.11691
  H        0.94166       -1.48441        2.27300
  C        1.76897        3.12392        0.98775
  C        2.27154        2.36054        2.06872
  C        1.85343        1.05852        2.23152
  H        2.24796        0.45026        3.04147
  H        2.99388        2.79595        2.75293
  H        2.12086        4.14059        0.83654
  H        0.49201        3.18360       -0.71525
  C       -1.90866       -1.39369       -1.39259
  H       -0.63199       -2.48807        0.66511
  C       -1.11576        1.49066       -1.76562
  C       -0.75861        0.94071       -3.09912
  C       -1.17913        1.52256       -4.40182
  C       -1.87570        2.67274       -4.64045
  C       -2.46630        3.62918       -3.75141
  C       -2.50248        3.53279       -2.38700
  C       -1.95918        2.55548       -1.48438
  O       -0.04139       -0.07159       -3.15838
  C       -2.38335        2.81617       -0.04438
  H       -2.01886        2.91093       -5.69410
  C       -0.70512        0.71296       -5.58276
  H       -3.04948        4.32785       -1.88431
  C       -3.12960        4.81469       -4.42314
  H       -2.49692       -2.11873       -0.82056
  H       -2.60439       -0.69860       -1.86967
  H       -1.38022       -1.92699       -2.18929
  H       -3.41257        3.18732       -0.01606
  H       -2.32086        1.92177        0.57447
  H       -1.74543        3.57840        0.41942
  H       -1.02781        1.15580       -6.52852
  H        0.38648        0.62753       -5.57163
  H       -1.07950       -0.31416       -5.51530
  H       -3.61149        5.47736       -3.69991
  H       -2.39359        5.40325       -4.98483
  H       -3.88966        4.48342       -5.14130
