# Supplementary material for: Synthetic, Computational, and Experimental Studies of a Class 3 Atropisomeric α‑Naphthyl Tropone
Source: J Org Chem. 2025 Aug 5;90(32):11501–9. doi: 10.1021/acs.joc.5c00992 (PMC12362610; doi:10.1021/acs.joc.5c00992)
Supplement: Supplementary file 3 [file jo5c00992_si_003.zip › Agyemang_JOC_XYZ/(6b) Tropone-MeNPth_RCS/Tropone-MeNphth__240_.xyz]

42
Tropone-MeNphth (240)
  C        0.92981        0.53226        1.30101
  C        0.35012        1.24736        0.20388
  C       -0.52749        0.55923       -0.70990
  C       -0.86312       -0.76886       -0.47271
  C       -0.28166       -1.45553        0.63053
  C        0.59281       -0.83569        1.48609
  C        0.64807        2.63482        0.09048
  H        1.03367       -1.38127        2.31661
  C        1.49573        3.26387        0.97772
  C        2.09256        2.54239        2.03853
  C        1.80670        1.20391        2.19580
  H        2.24449        0.63944        3.01553
  H        2.76315        3.04596        2.72861
  H        1.70368        4.32395        0.86330
  H        0.19206        3.21700       -0.70218
  C       -1.77108       -1.56911       -1.38003
  H       -0.53686       -2.50148        0.78243
  C       -1.17206        1.34463       -1.81761
  C       -0.17336        1.83465       -2.80341
  C       -0.36568        3.03823       -3.65179
  C       -1.55061        3.55671       -4.08166
  C       -2.90446        3.15856       -3.80323
  C       -3.29092        2.31209       -2.80250
  C       -2.52496        1.61133       -1.79967
  O        0.92979        1.27310       -2.85519
  C       -3.40448        1.12460       -0.65864
  H       -1.46938        4.38942       -4.78017
  C        0.92990        3.63703       -4.13937
  H       -4.36677        2.18794       -2.68902
  C       -3.96191        3.80645       -4.67435
  H       -1.31825       -2.54007       -1.60775
  H       -2.73521       -1.77022       -0.89548
  H       -1.96866       -1.06018       -2.32478
  H       -4.07577        1.92905       -0.34008
  H       -4.03684        0.29079       -0.98757
  H       -2.83146        0.79409        0.20560
  H        0.76034        4.56907       -4.68528
  H        1.60312        3.82657       -3.29620
  H        1.45654        2.92704       -4.78543
  H       -4.97131        3.49956       -4.38908
  H       -3.90707        4.90010       -4.60821
  H       -3.81120        3.54180       -5.72793
