# Supplementary material for: Synthetic, Computational, and Experimental Studies of a Class 3 Atropisomeric α‑Naphthyl Tropone
Source: J Org Chem. 2025 Aug 5;90(32):11501–9. doi: 10.1021/acs.joc.5c00992 (PMC12362610; doi:10.1021/acs.joc.5c00992)
Supplement: Supplementary file 3 [file jo5c00992_si_003.zip › Agyemang_JOC_XYZ/(6b) Tropone-MeNPth_RCS/Tropone-MeNphth__190_.xyz]

42
Tropone-MeNphth (190)
  C        1.47040        0.52347        0.38892
  C        0.24214        1.26449        0.29603
  C       -0.90586        0.67944       -0.40416
  C       -0.90003       -0.73206       -0.48569
  C        0.31387       -1.45087       -0.34551
  C        1.49776       -0.83189       -0.03170
  C        0.18935        2.50043        1.00141
  H        2.43026       -1.38809        0.00711
  C        1.30131        3.02612        1.63119
  C        2.54375        2.35861        1.58231
  C        2.61560        1.11976        0.98282
  H        3.54250        0.55240        0.99941
  H        3.41943        2.79431        2.05381
  H        1.20768        3.95867        2.18032
  H       -0.75147        3.01884        1.10187
  C       -2.17094       -1.55921       -0.41324
  H        0.28405       -2.52802       -0.49284
  C       -1.77389        1.56341       -1.23029
  C       -1.51355        3.06182       -1.20458
  C       -0.58262        3.58387       -2.26077
  C       -1.12703        3.75692       -3.48398
  C       -2.47116        3.32352       -3.83554
  C       -3.06845        2.23429       -3.27482
  C       -2.51642        1.23226       -2.35134
  O       -2.08896        3.83026       -0.45328
  C       -2.75279       -0.15958       -2.90102
  H       -0.55095        4.27437       -4.25089
  C        0.81487        3.97920       -1.88032
  H       -4.03421        1.95062       -3.69346
  C       -3.16594        4.10307       -4.92794
  H       -2.16271       -2.07139        0.55747
  H       -3.06946       -0.94439       -0.43621
  H       -2.24406       -2.33500       -1.18200
  H       -2.95063       -0.09941       -3.97439
  H       -1.85847       -0.77208       -2.76546
  H       -3.59673       -0.68566       -2.44331
  H        1.31937        4.46347       -2.72135
  H        0.80743        4.66287       -1.02452
  H        1.40147        3.10480       -1.57665
  H       -4.14174        3.67584       -5.17668
  H       -3.31635        5.14592       -4.62282
  H       -2.55758        4.12247       -5.84186
