# Supplementary material for: Synthetic, Computational, and Experimental Studies of a Class 3 Atropisomeric α‑Naphthyl Tropone
Source: J Org Chem. 2025 Aug 5;90(32):11501–9. doi: 10.1021/acs.joc.5c00992 (PMC12362610; doi:10.1021/acs.joc.5c00992)
Supplement: Supplementary file 3 [file jo5c00992_si_003.zip › Agyemang_JOC_XYZ/(6b) Tropone-MeNPth_RCS/Tropone-MeNphth__295_.xyz]

42
Tropone-MeNphth (295)
  C        0.91529        0.49067        1.32976
  C        0.36189        1.25478        0.25023
  C       -0.59213        0.64460       -0.63433
  C       -0.91582       -0.70026       -0.48713
  C       -0.34989       -1.43841        0.58733
  C        0.53163       -0.86777        1.47343
  C        0.80632        2.60033        0.09564
  H        0.94899       -1.45199        2.28971
  C        1.71163        3.16292        0.97045
  C        2.23211        2.41058        2.05194
  C        1.84217        1.10018        2.21963
  H        2.24551        0.50563        3.03545
  H        2.94300        2.86427        2.73652
  H        2.03395        4.19043        0.82546
  H        0.43225        3.18860       -0.73539
  C       -1.88609       -1.40736       -1.40290
  H       -0.63013       -2.48235        0.70362
  C       -1.13542        1.45608       -1.77643
  C       -0.65570        1.00474       -3.10415
  C       -0.91827        1.71424       -4.38318
  C       -1.72022        2.79713       -4.60793
  C       -2.55165        3.56598       -3.72979
  C       -2.69305        3.37046       -2.38215
  C       -2.07336        2.43360       -1.48712
  O        0.05893       -0.00944       -3.16982
  C       -2.53105        2.60695       -0.04460
  H       -1.74941        3.13685       -5.64316
  C       -0.17967        1.11022       -5.55100
  H       -3.38660        4.04882       -1.89054
  C       -3.33729        4.67871       -4.39487
  H       -2.41576       -2.20406       -0.87117
  H       -2.63109       -0.72307       -1.81851
  H       -1.34644       -1.85064       -2.24634
  H       -3.54460        3.01549       -0.00574
  H       -2.51407        1.66549        0.50539
  H       -1.87121        3.30214        0.48836
  H       -0.35129        1.67558       -6.47058
  H        0.89445        1.06816       -5.34126
  H       -0.48985        0.07036       -5.70026
  H       -3.90637        5.26729       -3.67109
  H       -2.66789        5.35881       -4.93503
  H       -4.04145        4.27128       -5.13068
