# Supplementary material for: Synthetic, Computational, and Experimental Studies of a Class 3 Atropisomeric α‑Naphthyl Tropone
Source: J Org Chem. 2025 Aug 5;90(32):11501–9. doi: 10.1021/acs.joc.5c00992 (PMC12362610; doi:10.1021/acs.joc.5c00992)
Supplement: Supplementary file 3 [file jo5c00992_si_003.zip › Agyemang_JOC_XYZ/(6b) Tropone-MeNPth_RCS/Tropone-MeNphth__145_.xyz]

42
Tropone-MeNphth (145)
  C        1.15217        0.21059        1.01549
  C        0.39093        1.16405        0.26170
  C       -0.76907        0.72178       -0.49991
  C       -0.95417       -0.65328       -0.66159
  C       -0.15112       -1.58230        0.05822
  C        0.84690       -1.17125        0.89888
  C        0.88652        2.49907        0.24973
  H        1.43076       -1.89327        1.46389
  C        1.97355        2.88471        1.00608
  C        2.64931        1.95369        1.82638
  C        2.24919        0.63672        1.81279
  H        2.78422       -0.10873        2.39582
  H        3.49168        2.26983        2.43445
  H        2.31738        3.91436        0.96130
  H        0.42790        3.23958       -0.38996
  C       -2.14706       -1.25615       -1.37810
  H       -0.36813       -2.64213       -0.05019
  C       -1.47736        1.71642       -1.37953
  C       -1.84979        2.96313       -0.64318
  C       -1.86628        4.32276       -1.24344
  C       -2.20435        4.63449       -2.52402
  C       -2.51876        3.76833       -3.62944
  C       -2.19567        2.44463       -3.69341
  C       -1.50910        1.58012       -2.75614
  O       -2.07335        2.88549        0.57197
  C       -0.80284        0.45273       -3.49298
  H       -2.29151        5.69829       -2.74616
  C       -1.62839        5.42525       -0.24060
  H       -2.39912        1.96234       -4.64890
  C       -3.16921        4.43810       -4.82175
  H       -2.71145       -1.88439       -0.68000
  H       -2.83087       -0.50365       -1.77146
  H       -1.83094       -1.90369       -2.20446
  H       -0.26932        0.87577       -4.35103
  H       -0.08194       -0.07395       -2.87061
  H       -1.51400       -0.27960       -3.89192
  H       -1.53361        6.39637       -0.73345
  H       -2.44871        5.46346        0.48316
  H       -0.72443        5.22711        0.34522
  H       -3.35389        3.73228       -5.63540
  H       -4.12738        4.89017       -4.53854
  H       -2.53625        5.24619       -5.20974
