# Supplementary material for: Synthetic, Computational, and Experimental Studies of a Class 3 Atropisomeric α‑Naphthyl Tropone
Source: J Org Chem. 2025 Aug 5;90(32):11501–9. doi: 10.1021/acs.joc.5c00992 (PMC12362610; doi:10.1021/acs.joc.5c00992)
Supplement: Supplementary file 3 [file jo5c00992_si_003.zip › Agyemang_JOC_XYZ/(6b) Tropone-MeNPth_RCS/Tropone-MeNphth__165_.xyz]

42
Tropone-MeNphth (165)
  C        1.13793        0.19239        1.02961
  C        0.39696        1.13924        0.24394
  C       -0.84767        0.72517       -0.42361
  C       -1.00074       -0.65941       -0.59379
  C       -0.18186       -1.59257        0.10351
  C        0.81259       -1.18643        0.94710
  C        1.02412        2.40693        0.08110
  H        1.38934       -1.90694        1.52112
  C        2.16188        2.77038        0.77173
  C        2.77158        1.87933        1.68068
  C        2.27477        0.59995        1.78011
  H        2.77236       -0.13958        2.40242
  H        3.64614        2.18243        2.24812
  H        2.59745        3.75055        0.59974
  H        0.64141        3.10915       -0.64137
  C       -2.27574       -1.28137       -1.14715
  H       -0.40807       -2.65034       -0.00423
  C       -1.54782        1.70771       -1.33155
  C       -1.56400        3.11295       -0.80074
  C       -1.41125        4.34988       -1.61470
  C       -1.92919        4.55783       -2.85377
  C       -2.60328        3.62736       -3.72158
  C       -2.49563        2.27456       -3.61192
  C       -1.75589        1.44107       -2.68015
  O       -1.66145        3.27578        0.42281
  C       -1.21565        0.22536       -3.41691
  H       -1.87552        5.57896       -3.23164
  C       -0.82381        5.51198       -0.84764
  H       -2.94384        1.70282       -4.42526
  C       -3.37902        4.23422       -4.87071
  H       -2.77600       -1.83381       -0.34382
  H       -2.98437       -0.54438       -1.52354
  H       -2.06379       -2.00335       -1.94373
  H       -0.76812        0.57576       -4.35343
  H       -0.44861       -0.30346       -2.85389
  H       -1.99933       -0.48839       -3.69247
  H       -0.61520        6.35614       -1.51000
  H       -1.51635        5.83060       -0.06163
  H        0.09813        5.22392       -0.33244
  H       -3.84789        3.46871       -5.49468
  H       -4.16731        4.89946       -4.49857
  H       -2.72363        4.83983       -5.50882
