# Supplementary material for: Synthetic, Computational, and Experimental Studies of a Class 3 Atropisomeric α‑Naphthyl Tropone
Source: J Org Chem. 2025 Aug 5;90(32):11501–9. doi: 10.1021/acs.joc.5c00992 (PMC12362610; doi:10.1021/acs.joc.5c00992)
Supplement: Supplementary file 3 [file jo5c00992_si_003.zip › Agyemang_JOC_XYZ/(6b) Tropone-MeNPth_RCS/Tropone-MeNphth__260_.xyz]

42
Tropone-MeNphth (260)
  C        0.86908        0.50521        1.33761
  C        0.34641        1.24717        0.22871
  C       -0.52964        0.59822       -0.69888
  C       -0.87866       -0.73307       -0.52470
  C       -0.34903       -1.45173        0.58083
  C        0.49601       -0.85650        1.48726
  C        0.71318        2.61703        0.10339
  H        0.89513       -1.42500        2.32339
  C        1.55307        3.21658        1.01815
  C        2.07355        2.47854        2.10904
  C        1.73689        1.15076        2.26170
  H        2.13020        0.57609        3.09705
  H        2.73488        2.96235        2.82270
  H        1.82048        4.26303        0.90239
  H        0.32214        3.19480       -0.72798
  C       -1.79069       -1.44576       -1.49812
  H       -0.61878       -2.49812        0.70061
  C       -1.13257        1.40133       -1.81805
  C       -0.22592        1.52153       -2.97680
  C       -0.40663        2.49560       -4.08215
  C       -1.52806        3.21184       -4.39013
  C       -2.81681        3.28105       -3.76027
  C       -3.15686        2.72426       -2.55651
  C       -2.38392        1.94948       -1.62468
  O        0.79186        0.80965       -3.00139
  C       -3.06472        1.72041       -0.28064
  H       -1.44645        3.83083       -5.28395
  C        0.81015        2.62235       -4.96285
  H       -4.17158        2.93238       -2.22279
  C       -3.85447        4.09713       -4.50732
  H       -1.61143       -2.52565       -1.47821
  H       -2.85036       -1.28668       -1.25299
  H       -1.63435       -1.09603       -2.52379
  H       -4.01106        2.26887       -0.21538
  H       -3.27211        0.65394       -0.10398
  H       -2.41450        2.05382        0.54028
  H        0.67605        3.38986       -5.72921
  H        1.69192        2.85927       -4.35620
  H        1.03091        1.66312       -5.44139
  H       -4.82201        4.09337       -4.00029
  H       -3.52742        5.13922       -4.60922
  H       -4.00055        3.70672       -5.52250
