# Supplementary material for: Synthetic, Computational, and Experimental Studies of a Class 3 Atropisomeric α‑Naphthyl Tropone
Source: J Org Chem. 2025 Aug 5;90(32):11501–9. doi: 10.1021/acs.joc.5c00992 (PMC12362610; doi:10.1021/acs.joc.5c00992)
Supplement: Supplementary file 3 [file jo5c00992_si_003.zip › Agyemang_JOC_XYZ/(6b) Tropone-MeNPth_RCS/Tropone-MeNphth__325_.xyz]

42
Tropone-MeNphth (325)
  C        0.84628        0.37794        1.38833
  C        0.37419        1.22952        0.33479
  C       -0.61482        0.73942       -0.61007
  C       -0.88063       -0.63446       -0.62276
  C       -0.37090       -1.46457        0.41221
  C        0.43893       -0.97915        1.40649
  C        0.97020        2.52142        0.24155
  H        0.79810       -1.63238        2.19757
  C        1.88201        2.97181        1.17296
  C        2.26475        2.15557        2.26331
  C        1.76217        0.87765        2.35489
  H        2.07961        0.21613        3.15716
  H        2.97184        2.52483        3.00026
  H        2.32163        3.95878        1.05839
  H        0.72598        3.15839       -0.59938
  C       -1.83896       -1.29732       -1.58778
  H       -0.64978       -2.51502        0.41215
  C       -1.00781        1.63947       -1.74792
  C       -0.91723        1.01951       -3.10324
  C       -1.88415        1.30044       -4.19747
  C       -2.45438        2.50404       -4.47722
  C       -2.37661        3.74716       -3.75747
  C       -2.01474        3.85757       -2.44598
  C       -1.63058        2.84830       -1.48527
  O       -0.06010        0.15479       -3.32133
  C       -1.97260        3.28540       -0.06792
  H       -3.02146        2.55581       -5.40646
  C       -2.07448        0.14076       -5.14491
  H       -2.12662        4.84950       -2.00975
  C       -2.83192        4.97536       -4.51648
  H       -2.39480       -2.09383       -1.08357
  H       -2.56873       -0.59455       -1.99918
  H       -1.29485       -1.73813       -2.42959
  H       -3.00467        3.65264       -0.05235
  H       -1.88584        2.47923        0.65774
  H       -1.33246        4.10903        0.26873
  H       -2.84701        0.35703       -5.88654
  H       -1.13396       -0.09100       -5.65441
  H       -2.35286       -0.76511       -4.59522
  H       -2.76545        5.87920       -3.90562
  H       -2.22094        5.12580       -5.41455
  H       -3.87092        4.86591       -4.85104
