# Supplementary material for: Synthetic, Computational, and Experimental Studies of a Class 3 Atropisomeric α‑Naphthyl Tropone
Source: J Org Chem. 2025 Aug 5;90(32):11501–9. doi: 10.1021/acs.joc.5c00992 (PMC12362610; doi:10.1021/acs.joc.5c00992)
Supplement: Supplementary file 3 [file jo5c00992_si_003.zip › Agyemang_JOC_XYZ/(6b) Tropone-MeNPth_RCS/Tropone-MeNphth__170_.xyz]

42
Tropone-MeNphth (170)
  C        1.13210        0.18850        1.03916
  C        0.40032        1.13161        0.23980
  C       -0.86180        0.72568       -0.40876
  C       -1.00649       -0.66112       -0.58101
  C       -0.18502       -1.59503        0.11306
  C        0.80331       -1.18974        0.96324
  C        1.05968        2.37725        0.03894
  H        1.37558       -1.90950        1.54268
  C        2.20580        2.73594        0.71860
  C        2.79488        1.86013        1.65496
  C        2.27447        0.59259        1.78321
  H        2.75996       -0.14311        2.41954
  H        3.67419        2.16094        2.21623
  H        2.66387        3.69974        0.51523
  H        0.69847        3.06371       -0.70834
  C       -2.29876       -1.28806       -1.09201
  H       -0.41226       -2.65237        0.00400
  C       -1.56188        1.70783       -1.32003
  C       -1.49175        3.13673       -0.85577
  C       -1.30538        4.33019       -1.72687
  C       -1.87310        4.51929       -2.94656
  C       -2.63605        3.59071       -3.74001
  C       -2.57879        2.24065       -3.57986
  C       -1.82033        1.41311       -2.65572
  O       -1.55288        3.35975        0.36043
  C       -1.32397        0.17970       -3.39340
  H       -1.78904        5.52133       -3.36713
  C       -0.63042        5.49109       -1.03285
  H       -3.08959        1.65617       -4.34614
  C       -3.44689        4.18828       -4.86947
  H       -2.77793       -1.82534       -0.26582
  H       -3.01585       -0.55489       -1.45903
  H       -2.11216       -2.02421       -1.88190
  H       -0.90746        0.51410       -4.35019
  H       -0.54153       -0.34929       -2.85192
  H       -2.12353       -0.52984       -3.63209
  H       -0.40488        6.29353       -1.73982
  H       -1.27644        5.87913       -0.23850
  H        0.29516        5.18028       -0.53868
  H       -3.98001        3.42186       -5.43782
  H       -4.18529        4.90010       -4.48233
  H       -2.80254        4.74158       -5.56422
