# Supplementary material for: Synthetic, Computational, and Experimental Studies of a Class 3 Atropisomeric α‑Naphthyl Tropone
Source: J Org Chem. 2025 Aug 5;90(32):11501–9. doi: 10.1021/acs.joc.5c00992 (PMC12362610; doi:10.1021/acs.joc.5c00992)
Supplement: Supplementary file 3 [file jo5c00992_si_003.zip › Agyemang_JOC_XYZ/(6b) Tropone-MeNPth_RCS/Tropone-MeNphth__330_.xyz]

42
Tropone-MeNphth (330)
  C        0.84905        0.37248        1.38905
  C        0.37956        1.22473        0.33477
  C       -0.63411        0.74784       -0.59629
  C       -0.89849       -0.62795       -0.60900
  C       -0.38527       -1.46117        0.42202
  C        0.43104       -0.98102        1.41280
  C        1.00788        2.49995        0.22355
  H        0.78970       -1.63600        2.20264
  C        1.93675        2.93975        1.14328
  C        2.30761        2.12884        2.24104
  C        1.78005        0.86222        2.34628
  H        2.09121        0.19991        3.15035
  H        3.02637        2.49059        2.97026
  H        2.39950        3.91391        1.01224
  H        0.77640        3.13311       -0.62343
  C       -1.88730       -1.28736       -1.54635
  H       -0.67098       -2.50974        0.42319
  C       -1.00432        1.65200       -1.73917
  C       -1.00566        1.01207       -3.08970
  C       -2.01578        1.31283       -4.13820
  C       -2.53216        2.53890       -4.42246
  C       -2.34999        3.79131       -3.73680
  C       -1.92992        3.90401       -2.44387
  C       -1.57291        2.88860       -1.47781
  O       -0.18626        0.12094       -3.34184
  C       -1.88415        3.35495       -0.06265
  H       -3.13957        2.60096       -5.32551
  C       -2.30915        0.14442       -5.04891
  H       -1.96758        4.90837       -2.02255
  C       -2.76299        5.02915       -4.50476
  H       -2.43800       -2.07412       -1.02151
  H       -2.62040       -0.57883       -1.94169
  H       -1.37163       -1.73964       -2.39984
  H       -2.90477        3.75348       -0.04471
  H       -1.81760        2.55495        0.67202
  H       -1.21746        4.16336        0.25923
  H       -3.10847        0.38350       -5.75524
  H       -1.40792       -0.13874       -5.60228
  H       -2.60030       -0.73764       -4.46783
  H       -2.61144        5.94040       -3.92082
  H       -2.18645        5.12049       -5.43290
  H       -3.82126        4.97872       -4.78894
