# Supplementary material for: Synthetic, Computational, and Experimental Studies of a Class 3 Atropisomeric α‑Naphthyl Tropone
Source: J Org Chem. 2025 Aug 5;90(32):11501–9. doi: 10.1021/acs.joc.5c00992 (PMC12362610; doi:10.1021/acs.joc.5c00992)
Supplement: Supplementary file 3 [file jo5c00992_si_003.zip › Agyemang_JOC_XYZ/(6b) Tropone-MeNPth_RCS/Tropone-MeNphth__275_.xyz]

42
Tropone-MeNphth (275)
  C        0.89254        0.49996        1.34006
  C        0.36123        1.26051        0.24677
  C       -0.53785        0.63281       -0.67118
  C       -0.88612       -0.70239       -0.51684
  C       -0.34813       -1.43858        0.57147
  C        0.51289       -0.86033        1.47553
  C        0.75179        2.62507        0.12238
  H        0.91238       -1.44045        2.30327
  C        1.61207        3.20507        1.02997
  C        2.13213        2.45117        2.11178
  C        1.77872        1.12778        2.25858
  H        2.17471        0.54063        3.08346
  H        2.80966        2.91876        2.82020
  H        1.89842        4.24657        0.91380
  H        0.36596        3.21013       -0.70652
  C       -1.81262       -1.37812       -1.49958
  H       -0.62619       -2.48331        0.68376
  C       -1.12403        1.43768       -1.79781
  C       -0.36962        1.28351       -3.05793
  C       -0.57459        2.12057       -4.26599
  C       -1.58753        3.00261       -4.51730
  C       -2.72167        3.40257       -3.73557
  C       -2.99038        3.02172       -2.44725
  C       -2.26417        2.17499       -1.54246
  O        0.52960        0.42659       -3.10718
  C       -2.85527        2.10306       -0.14079
  H       -1.54478        3.48026       -5.49564
  C        0.47430        1.89458       -5.32427
  H       -3.89492        3.44791       -2.02046
  C       -3.67870        4.34997       -4.43186
  H       -2.00380       -2.41665       -1.21616
  H       -2.77840       -0.86298       -1.56468
  H       -1.37042       -1.37153       -2.50202
  H       -3.79298        2.65925       -0.07186
  H       -3.04479        1.06780        0.15750
  H       -2.15820        2.51681        0.59504
  H        0.33396        2.56012       -6.17977
  H        1.47490        2.04206       -4.90452
  H        0.45047        0.85366       -5.66388
  H       -4.51755        4.62972       -3.78973
  H       -3.16368        5.26885       -4.73809
  H       -4.08511        3.89237       -5.34194
