# Supplementary material for: Synthetic, Computational, and Experimental Studies of a Class 3 Atropisomeric α‑Naphthyl Tropone
Source: J Org Chem. 2025 Aug 5;90(32):11501–9. doi: 10.1021/acs.joc.5c00992 (PMC12362610; doi:10.1021/acs.joc.5c00992)
Supplement: Supplementary file 3 [file jo5c00992_si_003.zip › Agyemang_JOC_XYZ/(6b) Tropone-MeNPth_RCS/Tropone-MeNphth__185_.xyz]

42
Tropone-MeNphth (185)
  C        1.46143        0.47837        0.43890
  C        0.25911        1.25913        0.32092
  C       -0.89243        0.70365       -0.39812
  C       -0.91696       -0.70527       -0.50059
  C        0.26905       -1.46244       -0.33068
  C        1.45949       -0.87764        0.01861
  C        0.24088        2.50010        1.01950
  H        2.37541       -1.45848        0.07856
  C        1.35923        2.98928        1.66786
  C        2.57780        2.27817        1.64881
  C        2.61463        1.03505        1.05509
  H        3.51899        0.43326        1.09161
  H        3.45923        2.68349        2.13659
  H        1.28843        3.92809        2.20934
  H       -0.68027        3.05364        1.10410
  C       -2.21447       -1.49296       -0.48808
  H        0.21278       -2.53705       -0.48778
  C       -1.74299        1.59138       -1.24083
  C       -1.56200        3.09568       -1.13719
  C       -0.66632        3.74157       -2.15316
  C       -1.18551        3.92611       -3.38521
  C       -2.47409        3.40109       -3.81104
  C       -2.99752        2.24456       -3.31935
  C       -2.39828        1.25333       -2.41314
  O       -2.15354        3.78149       -0.31948
  C       -2.50083       -0.12760       -3.02987
  H       -0.63288        4.53296       -4.10230
  C        0.67362        4.25782       -1.71036
  H       -3.91996        1.89843       -3.78639
  C       -3.18899        4.16927       -4.89874
  H       -2.27507       -1.99563        0.48584
  H       -3.09259       -0.85357       -0.56918
  H       -2.26539       -2.27477       -1.25309
  H       -2.57438       -0.03204       -4.11602
  H       -1.60684       -0.71492       -2.80763
  H       -3.37272       -0.69941       -2.69607
  H        1.13610        4.85433       -2.50203
  H        0.57264        4.87357       -0.81026
  H        1.34845        3.43342       -1.45410
  H       -4.11088        3.67080       -5.21087
  H       -3.44480        5.17988       -4.55710
  H       -2.54659        4.28313       -5.78156
