# Supplementary material for: Synthetic, Computational, and Experimental Studies of a Class 3 Atropisomeric α‑Naphthyl Tropone
Source: J Org Chem. 2025 Aug 5;90(32):11501–9. doi: 10.1021/acs.joc.5c00992 (PMC12362610; doi:10.1021/acs.joc.5c00992)
Supplement: Supplementary file 3 [file jo5c00992_si_003.zip › Agyemang_JOC_XYZ/(6b) Tropone-MeNPth_RCS/Tropone-MeNphth__255_.xyz]

42
Tropone-MeNphth (255)
  C        0.92131        0.51140        1.31323
  C        0.35453        1.25340        0.22737
  C       -0.55419        0.60413       -0.67378
  C       -0.89858       -0.72625       -0.48210
  C       -0.32476       -1.44477        0.60405
  C        0.55740       -0.85266        1.47410
  C        0.70865        2.62593        0.09750
  H        0.99003       -1.42171        2.29326
  C        1.58540        3.22390        0.97807
  C        2.15335        2.48269        2.04245
  C        1.82330        1.15457        2.20419
  H        2.24911        0.57698        3.02090
  H        2.84443        2.96332        2.72884
  H        1.84292        4.27183        0.85486
  H        0.27814        3.21089       -0.70820
  C       -1.85527       -1.45992       -1.39429
  H       -0.59227       -2.49059        0.73507
  C       -1.15869        1.40742       -1.79096
  C       -0.20462        1.61638       -2.90478
  C       -0.35969        2.66302       -3.94713
  C       -1.50402        3.31206       -4.30922
  C       -2.84465        3.22717       -3.79907
  C       -3.22464        2.58724       -2.65149
  C       -2.45697        1.85662       -1.67669
  O        0.83315        0.93635       -2.93046
  C       -3.25726        1.53902       -0.42242
  H       -1.39937        3.99415       -5.15313
  C        0.91389        2.93712       -4.70689
  H       -4.27899        2.67764       -2.39643
  C       -3.88844        3.97116       -4.60758
  H       -1.49929       -2.47694       -1.58749
  H       -2.84848       -1.54695       -0.93430
  H       -1.97623       -0.95752       -2.35604
  H       -3.89428        2.38643       -0.15068
  H       -3.91781        0.68107       -0.60095
  H       -2.62184        1.29710        0.42880
  H        0.79655        3.77468       -5.40001
  H        1.73289        3.14913       -4.01151
  H        1.22274        2.04546       -5.26298
  H       -4.89009        3.85552       -4.18612
  H       -3.65866        5.04321       -4.64859
  H       -3.91054        3.60870       -5.64259
