# Supplementary material for: Synthetic, Computational, and Experimental Studies of a Class 3 Atropisomeric α‑Naphthyl Tropone
Source: J Org Chem. 2025 Aug 5;90(32):11501–9. doi: 10.1021/acs.joc.5c00992 (PMC12362610; doi:10.1021/acs.joc.5c00992)
Supplement: Supplementary file 3 [file jo5c00992_si_003.zip › Agyemang_JOC_XYZ/(6b) Tropone-MeNPth_RCS/Tropone-MeNphth__310_.xyz]

42
Tropone-MeNphth (310)
  C        0.86041        0.41913        1.37977
  C        0.35975        1.24556        0.32030
  C       -0.57891        0.70218       -0.63260
  C       -0.85679       -0.66459       -0.60608
  C       -0.33669       -1.46520        0.44628
  C        0.48009       -0.94624        1.42013
  C        0.85852        2.57851        0.24198
  H        0.85802       -1.57894        2.21934
  C        1.73869        3.07812        1.17834
  C        2.18055        2.27219        2.25533
  C        1.75327        0.96598        2.34279
  H        2.10683        0.32377        3.14567
  H        2.86788        2.67769        2.99214
  H        2.10449        4.09695        1.08271
  H        0.55729        3.20852       -0.58653
  C       -1.76487       -1.34542       -1.60411
  H       -0.60387       -2.51838        0.47429
  C       -1.04150        1.56900       -1.77011
  C       -0.70378        1.02988       -3.11518
  C       -1.44825        1.36895       -4.35650
  C       -2.14406        2.51142       -4.62080
  C       -2.43705        3.64372       -3.78757
  C       -2.29593        3.67422       -2.42900
  C       -1.82737        2.67622       -1.50058
  O        0.19178        0.17881       -3.21834
  C       -2.26131        2.99214       -0.07598
  H       -2.52010        2.60256       -5.63989
  C       -1.27325        0.34600       -5.45156
  H       -2.65780        4.57920       -1.94320
  C       -3.02058        4.84537       -4.50168
  H       -2.30644       -2.17230       -1.13394
  H       -2.50251       -0.65872       -2.02889
  H       -1.17570       -1.74886       -2.43538
  H       -3.31297        3.29865       -0.07352
  H       -2.14856        2.14250        0.59526
  H       -1.67841        3.82191        0.34134
  H       -1.90302        0.57519       -6.31530
  H       -0.22599        0.30083       -5.76740
  H       -1.51704       -0.65659       -5.08265
  H       -3.24555        5.66177       -3.81095
  H       -2.32256        5.22325       -5.25843
  H       -3.94632        4.57810       -5.02628
