# Supplementary material for: Synthetic, Computational, and Experimental Studies of a Class 3 Atropisomeric α‑Naphthyl Tropone
Source: J Org Chem. 2025 Aug 5;90(32):11501–9. doi: 10.1021/acs.joc.5c00992 (PMC12362610; doi:10.1021/acs.joc.5c00992)
Supplement: Supplementary file 3 [file jo5c00992_si_003.zip › Agyemang_JOC_XYZ/(6b) Tropone-MeNPth_RCS/Tropone-MeNphth__150_.xyz]

42
Tropone-MeNphth (150)
  C        1.15085        0.20672        1.01462
  C        0.39048        1.15932        0.25799
  C       -0.79215        0.72219       -0.47833
  C       -0.96873       -0.65540       -0.64185
  C       -0.15942       -1.58493        0.07009
  C        0.84105       -1.17453        0.90713
  C        0.91722        2.48162        0.21109
  H        1.42630       -1.89580        1.47161
  C        2.01920        2.86217        0.94818
  C        2.68305        1.93776        1.78481
  C        2.26052        0.62813        1.79693
  H        2.78942       -0.11723        2.38558
  H        3.53550        2.25058        2.38035
  H        2.38423        3.88266        0.87383
  H        0.47457        3.21644       -0.44490
  C       -2.18335       -1.26402       -1.31871
  H       -0.37835       -2.64440       -0.03734
  C       -1.49782        1.71219       -1.36704
  C       -1.78181        3.00764       -0.67298
  C       -1.74842        4.34374       -1.32417
  C       -2.12643        4.62612       -2.59984
  C       -2.53214        3.73475       -3.65422
  C       -2.26720        2.39759       -3.67841
  C       -1.57049        1.54106       -2.73958
  O       -1.97929        2.98930        0.54897
  C       -0.90548        0.38895       -3.47642
  H       -2.17234        5.68347       -2.85963
  C       -1.42139        5.46901       -0.37267
  H       -2.53155        1.88783       -4.60447
  C       -3.21117        4.38648       -4.84043
  H       -2.73432       -1.87315       -0.59313
  H       -2.87190       -0.51521       -1.70984
  H       -1.89302       -1.93150       -2.13876
  H       -0.38933        0.79233       -4.35435
  H       -0.17485       -0.13905       -2.86652
  H       -1.63652       -0.33885       -3.84647
  H       -1.29363        6.41454       -0.90624
  H       -2.21583        5.57695        0.37246
  H       -0.51087        5.24833        0.19420
  H       -3.46888        3.65830       -5.61354
  H       -4.13227        4.89379       -4.52976
  H       -2.56337        5.14804       -5.29217
